# Supplementary material for: Pan-cancer analysis reveals intratumoral microbial diversity in multiple cancers by amplicon technology
Source: Front Cell Infect Microbiol. 2025 Sep 2;15:1549319. doi: 10.3389/fcimb.2025.1549319 (PMC12438974; doi:10.3389/fcimb.2025.1549319)
Supplement: Supplementary file 1 [file Table1.xlsx]

## Sheet: Esophagus
table S1 data summary of esophagus cancer
SRA	Sample_type
SRR16095367	tumor tissue
SRR16095368	tumor tissue
SRR16095369	tumor tissue
SRR16095370	tumor tissue
SRR16095371	tumor tissue
SRR16095372	tumor tissue
SRR16095373	tumor tissue
SRR16095374	tumor tissue
SRR16095380	tumor tissue
SRR16095391	tumor tissue
SRR16095397	tumor tissue
SRR16095398	tumor tissue
SRR16095399	tumor tissue
SRR16095400	tumor tissue
SRR16095401	tumor tissue
SRR16095402	tumor tissue
SRR16095403	tumor tissue
SRR16095404	tumor tissue
SRR16095405	tumor tissue
SRR16095406	tumor tissue
SRR16095407	tumor tissue
SRR16095375	healthy tissue
SRR16095376	healthy tissue
SRR16095377	healthy tissue
SRR16095378	healthy tissue
SRR16095379	healthy tissue
SRR16095381	healthy tissue
SRR16095382	healthy tissue
SRR16095383	healthy tissue
SRR16095384	healthy tissue
SRR16095385	healthy tissue
SRR16095386	healthy tissue
SRR16095387	healthy tissue
SRR16095388	healthy tissue
SRR16095389	healthy tissue
SRR16095390	healthy tissue
SRR16095392	healthy tissue
SRR16095393	healthy tissue
SRR16095394	healthy tissue
SRR16095395	healthy tissue
SRR16095396	healthy tissue
SRR16095408	healthy tissue

## Sheet: Breast
table S1 data summary of breast cancer
SRA	Sample_type
SRR3621904	tumor tissue
SRR3621905	tumor tissue
SRR3621931	tumor tissue
SRR3621916	tumor tissue
SRR3621927	tumor tissue
SRR3621938	tumor tissue
SRR3621932	tumor tissue
SRR3621933	tumor tissue
SRR3621934	tumor tissue
SRR3621949	tumor tissue
SRR3621935	tumor tissue
SRR3621960	tumor tissue
SRR3621969	tumor tissue
SRR3621936	tumor tissue
SRR3621970	tumor tissue
SRR3621971	tumor tissue
SRR3621906	tumor tissue
SRR3621907	tumor tissue
SRR3621908	tumor tissue
SRR3621909	tumor tissue
SRR3621937	tumor tissue
SRR3621939	tumor tissue
SRR3621910	tumor tissue
SRR3621911	tumor tissue
SRR3621940	tumor tissue
SRR3621912	tumor tissue
SRR3621913	tumor tissue
SRR3621914	tumor tissue
SRR3621915	tumor tissue
SRR3621917	tumor tissue
SRR3621918	tumor tissue
SRR3621919	tumor tissue
SRR3621920	tumor tissue
SRR3621921	tumor tissue
SRR3621922	tumor tissue
SRR3621941	tumor tissue
SRR3621942	tumor tissue
SRR3621923	tumor tissue
SRR3621924	tumor tissue
SRR3621943	tumor tissue
SRR3621925	tumor tissue
SRR3621926	tumor tissue
SRR3621928	tumor tissue
SRR3621929	tumor tissue
SRR3621930	tumor tissue
SRR3621944	healthy tissue
SRR3621945	healthy tissue
SRR3621946	healthy tissue
SRR3621947	healthy tissue
SRR3621948	healthy tissue
SRR3621950	healthy tissue
SRR3621951	healthy tissue
SRR3621952	healthy tissue
SRR3621953	healthy tissue
SRR3621954	healthy tissue
SRR3621955	healthy tissue
SRR3621956	healthy tissue
SRR3621957	healthy tissue
SRR3621958	healthy tissue
SRR3621959	healthy tissue
SRR3621961	healthy tissue
SRR3621962	healthy tissue
SRR3621963	healthy tissue
SRR3621964	healthy tissue
SRR3621965	healthy tissue
SRR3621966	healthy tissue
SRR3621967	healthy tissue
SRR3621968	healthy tissue

## Sheet: Liver_1
table S1 data summary of liver cancer
SRA	Sample_type
SRR15430230	peri-tumor
SRR15430231	peri-tumor
SRR15430232	peri-tumor
SRR15430233	peri-tumor
SRR15430234	tumor
SRR15430235	peri-tumor
SRR15430236	peri-tumor
SRR15430237	peri-tumor
SRR15430238	peri-tumor
SRR15430239	peri-tumor
SRR15430240	peri-tumor
SRR15430241	peri-tumor
SRR15430242	peri-tumor
SRR15430243	peri-tumor
SRR15430244	peri-tumor
SRR15430245	tumor
SRR15430246	peri-tumor
SRR15430247	peri-tumor
SRR15430248	peri-tumor
SRR15430249	peri-tumor
SRR15430250	peri-tumor
SRR15430251	peri-tumor
SRR15430252	peri-tumor
SRR15430253	peri-tumor
SRR15430254	peri-tumor
SRR15430255	peri-tumor
SRR15430256	tumor
SRR15430257	peri-tumor
SRR15430258	peri-tumor
SRR15430259	peri-tumor
SRR15430260	peri-tumor
SRR15430261	peri-tumor
SRR15430262	peri-tumor
SRR15430263	peri-tumor
SRR15430264	peri-tumor
SRR15430265	peri-tumor
SRR15430266	peri-tumor
SRR15430267	tumor
SRR15430268	peri-tumor
SRR15430269	peri-tumor
SRR15430270	peri-tumor
SRR15430271	peri-tumor
SRR15430272	peri-tumor
SRR15430273	peri-tumor
SRR15430274	peri-tumor
SRR15430275	peri-tumor
SRR15430276	peri-tumor
SRR15430277	peri-tumor
SRR15430278	tumor
SRR15430279	peri-tumor
SRR15430280	peri-tumor
SRR15430281	peri-tumor
SRR15430282	peri-tumor
SRR15430283	tumor
SRR15430284	tumor
SRR15430285	tumor
SRR15430286	tumor
SRR15430287	tumor
SRR15430288	tumor
SRR15430289	tumor
SRR15430290	tumor
SRR15430291	tumor
SRR15430292	tumor
SRR15430293	tumor
SRR15430295	tumor
SRR15430296	tumor
SRR15430297	tumor
SRR15430298	tumor
SRR15430299	tumor
SRR15430300	tumor
SRR15430301	tumor
SRR15430302	tumor
SRR15430303	tumor
SRR15430304	tumor
SRR15430305	tumor
SRR15430306	tumor
SRR15430307	tumor
SRR15430308	tumor
SRR15430309	tumor
SRR15430310	tumor
SRR15430311	tumor
SRR15430312	tumor
SRR15430313	tumor
SRR15430314	tumor
SRR15430315	tumor
SRR15430316	tumor
SRR15430317	tumor
SRR15430318	tumor
SRR15430319	tumor
SRR15430320	tumor
SRR15430321	tumor
SRR15430322	tumor
SRR15430323	tumor
SRR15430324	tumor

## Sheet: Liver_2
table S1 data summary of liver cancer
SRA	Sample_type
SRR13958307	tumor tissue
SRR13958308	tumor tissue
SRR13958309	tumor tissue
SRR13958310	tumor tissue
SRR13958311	tumor tissue
SRR13958312	tumor tissue
SRR13958313	tumor tissue
SRR13958314	tumor tissue
SRR13958399	tumor tissue
SRR13958400	tumor tissue
SRR13958401	tumor tissue
SRR13958402	tumor tissue
SRR13958403	tumor tissue
SRR13958405	tumor tissue
SRR13958406	tumor tissue
SRR13958407	tumor tissue
SRR13958408	tumor tissue
SRR13958409	tumor tissue
SRR13958410	tumor tissue
SRR13958411	tumor tissue
SRR13958412	tumor tissue
SRR13958413	tumor tissue
SRR13958414	tumor tissue
SRR13958416	tumor tissue
SRR13958417	tumor tissue
SRR13958418	tumor tissue
SRR13958419	tumor tissue
SRR13958420	tumor tissue
SRR13958421	tumor tissue
SRR13958422	tumor tissue
SRR13958423	tumor tissue
SRR13958424	tumor tissue
SRR13958425	tumor tissue
SRR13958427	tumor tissue
SRR13958428	tumor tissue
SRR13958429	tumor tissue
SRR13958430	tumor tissue
SRR13958431	tumor tissue
SRR13958432	tumor tissue
SRR13958433	tumor tissue
SRR13958434	tumor tissue
SRR13958435	tumor tissue
SRR13958436	tumor tissue
SRR13958438	tumor tissue
SRR13958439	tumor tissue
SRR13958440	tumor tissue
SRR13958441	tumor tissue
SRR13958442	tumor tissue
SRR13958443	tumor tissue
SRR13958444	tumor tissue
SRR13958445	tumor tissue
SRR13958446	tumor tissue
SRR13958447	tumor tissue
SRR13958449	tumor tissue
SRR13958450	tumor tissue
SRR13958451	tumor tissue
SRR13958452	tumor tissue
SRR13958453	tumor tissue
SRR13958454	tumor tissue
SRR13958455	tumor tissue
SRR13958456	tumor tissue
SRR13958457	tumor tissue
SRR13958458	tumor tissue
SRR13958317	peri-tumor tissue
SRR13958328	peri-tumor tissue
SRR13958339	peri-tumor tissue
SRR13958350	peri-tumor tissue
SRR13958361	peri-tumor tissue
SRR13958372	peri-tumor tissue
SRR13958381	peri-tumor tissue
SRR13958382	peri-tumor tissue
SRR13958383	peri-tumor tissue
SRR13958384	peri-tumor tissue
SRR13958385	peri-tumor tissue
SRR13958386	peri-tumor tissue
SRR13958387	peri-tumor tissue
SRR13958388	peri-tumor tissue
SRR13958389	peri-tumor tissue
SRR13958390	peri-tumor tissue
SRR13958391	peri-tumor tissue
SRR13958392	peri-tumor tissue
SRR13958393	peri-tumor tissue
SRR13958394	peri-tumor tissue
SRR13958395	peri-tumor tissue
SRR13958396	peri-tumor tissue
SRR13958397	peri-tumor tissue
SRR13958398	peri-tumor tissue
SRR13958404	peri-tumor tissue
SRR13958415	peri-tumor tissue
SRR13958426	peri-tumor tissue
SRR13958437	peri-tumor tissue
SRR13958448	peri-tumor tissue
SRR13958459	peri-tumor tissue
SRR13958460	peri-tumor tissue
SRR13958461	peri-tumor tissue
SRR13958349	peri-tumor tissue
SRR13958351	peri-tumor tissue
SRR13958352	peri-tumor tissue
SRR13958353	peri-tumor tissue
SRR13958354	peri-tumor tissue
SRR13958355	peri-tumor tissue
SRR13958356	peri-tumor tissue
SRR13958357	peri-tumor tissue
SRR13958358	peri-tumor tissue
SRR13958359	peri-tumor tissue
SRR13958360	peri-tumor tissue
SRR13958362	peri-tumor tissue
SRR13958363	peri-tumor tissue
SRR13958364	peri-tumor tissue
SRR13958365	peri-tumor tissue
SRR13958366	peri-tumor tissue
SRR13958367	peri-tumor tissue
SRR13958368	peri-tumor tissue
SRR13958369	peri-tumor tissue
SRR13958370	peri-tumor tissue
SRR13958371	peri-tumor tissue
SRR13958373	peri-tumor tissue
SRR13958374	peri-tumor tissue
SRR13958375	peri-tumor tissue
SRR13958376	peri-tumor tissue
SRR13958377	peri-tumor tissue
SRR13958378	peri-tumor tissue
SRR13958379	peri-tumor tissue
SRR13958380	peri-tumor tissue

## Sheet: 24421902乳腺癌（
	Run	BioSample	Bases	Bytes	Experiment	external_id	INSDC_last_update	create_date	Sample Name	Sample_name	Submitter_Id
1	ERR356967	SAMEA2241529	22.01 M	12.31 Mb	ERX329739	SAMEA2241529	2016-10-21T09:40:40Z	2014-11-0202:00:00Z	SAMEA2241529	PT3150	PT3150
2	ERR356968	SAMEA2241530	13.84 M	7.28 Mb	ERX329740	SAMEA2241530	2016-10-21T09:40:40Z	2014-11-0202:01:00Z	SAMEA2241530	PT3151	PT3151
3	ERR356969	SAMEA2241531	14.01 M	7.39 Mb	ERX329741	SAMEA2241531	2016-10-21T09:40:40Z	2014-11-0202:00:00Z	SAMEA2241531	PT3152	PT3152
4	ERR356970	SAMEA2241706	39.62 M	20.74 Mb	ERX329742	SAMEA2241706	2016-10-21T09:40:40Z	2014-11-0202:02:00Z	SAMEA2241706	PT3153	PT3153
5	ERR356971	SAMEA2241532	17.12 M	9.16 Mb	ERX329743	SAMEA2241532	2016-10-21T09:40:40Z	2014-11-0202:00:00Z	SAMEA2241532	PT3154	PT3154
6	ERR356972	SAMEA2241707	17.52 M	9.79 Mb	ERX329744	SAMEA2241707	2016-10-21T09:40:40Z	2014-11-0202:00:00Z	SAMEA2241707	PT3156	PT3156
7	ERR356973	SAMEA2241708	19.79 M	10.87 Mb	ERX329745	SAMEA2241708	2016-10-21T09:40:40Z	2014-11-0202:00:00Z	SAMEA2241708	PT3157	PT3157
8	ERR356974	SAMEA2241709	25.27 M	13.06 Mb	ERX329746	SAMEA2241709	2016-10-21T09:40:40Z	2014-11-0202:02:00Z	SAMEA2241709	PT3158	PT3158
9	ERR356975	SAMEA2241710	18.54 M	10.25 Mb	ERX329747	SAMEA2241710	2016-10-21T09:40:40Z	2014-11-0202:00:00Z	SAMEA2241710	PT3159	PT3159
10	ERR356976	SAMEA2241534	21.33 M	11.53 Mb	ERX329748	SAMEA2241534	2016-10-21T09:40:40Z	2014-11-0202:02:00Z	SAMEA2241534	PT3160	PT3160
11	ERR356977	SAMEA2241535	20.67 M	10.94 Mb	ERX329749	SAMEA2241535	2016-10-21T09:40:40Z	2014-11-0202:00:00Z	SAMEA2241535	PT3161	PT3161
12	ERR356978	SAMEA2241536	17.63 M	9.43 Mb	ERX329750	SAMEA2241536	2016-10-21T09:40:40Z	2014-11-0202:02:00Z	SAMEA2241536	PT3162	PT3162
13	ERR356979	SAMEA2241537	20.23 M	11.36 Mb	ERX329751	SAMEA2241537	2016-10-21T09:40:40Z	2014-11-0202:02:00Z	SAMEA2241537	PT3163	PT3163
14	ERR356980	SAMEA2241538	18.91 M	10.78 Mb	ERX329752	SAMEA2241538	2016-10-21T09:40:40Z	2014-11-0202:02:00Z	SAMEA2241538	PT3164	PT3164
15	ERR356981	SAMEA2241539	21.17 M	11.89 Mb	ERX329753	SAMEA2241539	2016-10-21T09:40:40Z	2014-11-0202:00:00Z	SAMEA2241539	PT3165	PT3165
16	ERR356982	SAMEA2241711	24.17 M	12.65 Mb	ERX329754	SAMEA2241711	2016-10-21T09:40:40Z	2014-11-0202:01:00Z	SAMEA2241711	PT3166	PT3166
17	ERR356983	SAMEA2241607	21.52 M	11.53 Mb	ERX329755	SAMEA2241607	2016-10-21T09:40:40Z	2014-11-0202:02:00Z	SAMEA2241607	PT3167	PT3167
18	ERR356984	SAMEA2241712	22.98 M	11.72 Mb	ERX329756	SAMEA2241712	2016-10-21T09:40:40Z	2014-11-0202:01:00Z	SAMEA2241712	PT3168	PT3168
19	ERR356985	SAMEA2241608	24.12 M	14.13 Mb	ERX329757	SAMEA2241608	2016-10-21T09:40:40Z	2014-11-0202:01:00Z	SAMEA2241608	PT3169	PT3169
20	ERR356986	SAMEA2241609	16.35 M	8.52 Mb	ERX329758	SAMEA2241609	2016-10-21T09:40:40Z	2014-11-0202:02:00Z	SAMEA2241609	PT3170	PT3170
21	ERR356987	SAMEA2241610	19.57 M	10.97 Mb	ERX329759	SAMEA2241610	2016-10-21T09:40:40Z	2014-11-0202:02:00Z	SAMEA2241610	PT3171	PT3171
22	ERR356988	SAMEA2241611	21.90 M	12.49 Mb	ERX329760	SAMEA2241611	2016-10-21T09:40:40Z	2014-11-0202:01:00Z	SAMEA2241611	PT3172	PT3172
23	ERR356989	SAMEA2241713	19.64 M	11.32 Mb	ERX329761	SAMEA2241713	2016-10-21T09:40:41Z	2014-11-0202:02:00Z	SAMEA2241713	PT3173	PT3173
24	ERR356990	SAMEA2241714	13.35 M	7.64 Mb	ERX329762	SAMEA2241714	2016-10-21T09:40:41Z	2014-11-0202:01:00Z	SAMEA2241714	PT3174	PT3174
25	ERR356991	SAMEA2241715	20.07 M	11.53 Mb	ERX329763	SAMEA2241715	2016-10-21T09:40:41Z	2014-11-0202:02:00Z	SAMEA2241715	PT3175	PT3175
26	ERR356992	SAMEA2241716	22.65 M	12.40 Mb	ERX329764	SAMEA2241716	2016-10-21T09:40:41Z	2014-11-0202:02:00Z	SAMEA2241716	PT3176	PT3176
27	ERR356993	SAMEA2241612	23.09 M	13.03 Mb	ERX329765	SAMEA2241612	2016-10-21T09:40:40Z	2014-11-0202:01:00Z	SAMEA2241612	PT3177	PT3177
28	ERR356994	SAMEA2241613	20.25 M	11.42 Mb	ERX329766	SAMEA2241613	2016-10-21T09:40:40Z	2014-11-0202:01:00Z	SAMEA2241613	PT3178	PT3178
29	ERR356995	SAMEA2241614	17.39 M	9.95 Mb	ERX329767	SAMEA2241614	2016-10-21T09:40:40Z	2014-11-0202:02:00Z	SAMEA2241614	PT3179	PT3179
30	ERR356996	SAMEA2241717	14.20 M	7.72 Mb	ERX329768	SAMEA2241717	2016-10-21T09:40:41Z	2014-11-0202:02:00Z	SAMEA2241717	PT3180	PT3180
31	ERR356997	SAMEA2241721	17.95 M	10.17 Mb	ERX329769	SAMEA2241721	2016-10-21T09:40:41Z	2014-11-0202:01:00Z	SAMEA2241721	PT3181	PT3181
32	ERR356998	SAMEA2241722	22.61 M	12.24 Mb	ERX329770	SAMEA2241722	2016-10-21T09:40:41Z	2014-11-0202:01:00Z	SAMEA2241722	PT3182	PT3182
33	ERR356999	SAMEA2241615	17.55 M	10.19 Mb	ERX329771	SAMEA2241615	2016-10-21T09:40:40Z	2014-11-0202:02:00Z	SAMEA2241615	PT3183	PT3183
34	ERR357000	SAMEA2241616	26.99 M	15.18 Mb	ERX329772	SAMEA2241616	2016-10-21T09:40:40Z	2014-11-0202:02:00Z	SAMEA2241616	PT3184	PT3184
35	ERR357001	SAMEA2241617	15.36 M	8.74 Mb	ERX329773	SAMEA2241617	2016-10-21T09:40:40Z	2014-11-0202:01:00Z	SAMEA2241617	PT3185	PT3185
36	ERR357002	SAMEA2241723	22.85 M	12.11 Mb	ERX329774	SAMEA2241723	2016-10-21T09:40:41Z	2014-11-0202:02:00Z	SAMEA2241723	PT3186	PT3186
37	ERR357003	SAMEA2241724	15.42 M	8.66 Mb	ERX329775	SAMEA2241724	2016-10-21T09:40:41Z	2014-11-0202:02:00Z	SAMEA2241724	PT3187	PT3187
38	ERR357004	SAMEA2241725	21.68 M	12.31 Mb	ERX329776	SAMEA2241725	2016-10-21T09:40:41Z	2014-11-0202:01:00Z	SAMEA2241725	PT3188	PT3188
39	ERR357005	SAMEA2241618	15.96 M	9.03 Mb	ERX329777	SAMEA2241618	2016-10-21T09:40:40Z	2014-11-0202:01:00Z	SAMEA2241618	PT3189	PT3189
40	ERR357006	SAMEA2241726	19.07 M	10.76 Mb	ERX329778	SAMEA2241726	2016-10-21T09:40:41Z	2014-11-0202:02:00Z	SAMEA2241726	PT3190	PT3190
41	ERR357007	SAMEA2241727	18.54 M	10.45 Mb	ERX329779	SAMEA2241727	2016-10-21T09:40:41Z	2014-11-0202:01:00Z	SAMEA2241727	PT3191	PT3191

## Sheet: 27342554乳腺癌
	Run	BioSample	AvgSpotLen	Bases	Bytes	Experiment	Library Name	create_date	Sample Name	sample_type
1	SRR3621904	SAMN05193497	75	2.26 M	982.30 kb	SRX1817289	BTS1	2016-06-1416:23:00Z	BTS1	BTS1_tissue
2	SRR3621905	SAMN05193498	75	1.91 M	768.84 kb	SRX1817291	BTS2	2016-06-1416:25:00Z	BTS2	BTS2_tissue
3	SRR3621906	SAMN05193507	75	412.89 k	265.20 kb	SRX1817292	BTS24	2016-06-1416:25:00Z	BTS24	BTS24_tissue
4	SRR3621907	SAMN05193508	75	410.58 k	261.59 kb	SRX1817293	BTS25	2016-06-1416:25:00Z	BTS25	BTS25_tissue
5	SRR3621908	SAMN05193509	75	554.60 k	327.91 kb	SRX1817294	BTS26	2016-06-1416:25:00Z	BTS26	BTS26_tissue
6	SRR3621909	SAMN05193510	75	467.20 k	283.37 kb	SRX1817295	BTS27	2016-06-1416:25:00Z	BTS27	BTS27_tissue
7	SRR3621910	SAMN05193511	75	2.93 M	1.35 Mb	SRX1817296	BTS31	2016-06-1416:25:00Z	BTS31	BTS31_tissue
8	SRR3621911	SAMN05193512	75	196.61 k	162.30 kb	SRX1817297	BTS32	2016-06-1416:25:00Z	BTS32	BTS32_tissue
9	SRR3621912	SAMN05193513	75	1.01 M	490.43 kb	SRX1817298	BTS34	2016-06-1416:25:00Z	BTS34	BTS34_tissue
10	SRR3621913	SAMN05193514	75	932.93 k	496.40 kb	SRX1817299	BTS35	2016-06-1416:25:00Z	BTS35	BTS35_tissue
11	SRR3621914	SAMN05193515	75	846.13 k	448.99 kb	SRX1817300	BTS36	2016-06-1416:25:00Z	BTS36	BTS36_tissue
12	SRR3621915	SAMN05193516	75	827.28 k	450.71 kb	SRX1817301	BTS37	2016-06-1416:25:00Z	BTS37	BTS37_tissue
13	SRR3621916	SAMN05193499	75	623.36 k	353.32 kb	SRX1817302	BTS4	2016-06-1416:25:00Z	BTS4	BTS4_tissue
14	SRR3621917	SAMN05193517	75	180.72 k	156.71 kb	SRX1817303	BTS40	2016-06-1416:25:00Z	BTS40	BTS40_tissue
15	SRR3621918	SAMN05193518	75	267.28 k	192.96 kb	SRX1817305	BTS42	2016-06-1416:25:00Z	BTS42	BTS42_tissue
16	SRR3621919	SAMN05193519	75	354.90 k	231.47 kb	SRX1817306	BTS43	2016-06-1416:26:00Z	BTS43	BTS43_tissue
17	SRR3621920	SAMN05193520	75	494.60 k	302.11 kb	SRX1817307	BTS44	2016-06-1416:25:00Z	BTS44	BTS44_tissue
18	SRR3621921	SAMN05193521	75	476.83 k	287.56 kb	SRX1817308	BTS45	2016-06-1416:25:00Z	BTS45	BTS45_tissue
19	SRR3621922	SAMN05193522	75	412.60 k	258.89 kb	SRX1817309	BTS46	2016-06-1416:25:00Z	BTS46	BTS46_tissue
20	SRR3621923	SAMN05193523	75	373.45 k	246.92 kb	SRX1817310	BTS50	2016-06-1416:26:00Z	BTS50	BTS50_tissue
21	SRR3621924	SAMN05193524	75	671.63 k	375.08 kb	SRX1817311	BTS51	2016-06-1416:26:00Z	BTS51	BTS51_tissue
22	SRR3621925	SAMN05193525	75	281.72 k	197.90 kb	SRX1817312	BTS53	2016-06-1416:26:00Z	BTS53	BTS53_tissue
23	SRR3621926	SAMN05193526	75	338.77 k	227.72 kb	SRX1817313	BTS54	2016-06-1416:26:00Z	BTS54	BTS54_tissue
24	SRR3621927	SAMN05193500	75	405.92 k	259.93 kb	SRX1817315	BTS5	2016-06-1416:25:00Z	BTS5	BTS5_tissue
25	SRR3621928	SAMN05193527	75	426.07 k	270.21 kb	SRX1817316	BTS55	2016-06-1416:26:00Z	BTS55	BTS55_tissue
26	SRR3621929	SAMN05193528	75	369.33 k	241.39 kb	SRX1817317	BTS56	2016-06-1416:26:00Z	BTS56	BTS56_tissue
27	SRR3621930	SAMN05193529	75	385.08 k	248.35 kb	SRX1817318	BTS57	2016-06-1416:26:00Z	BTS57	BTS57_tissue
28	SRR3621931	SAMN05193530	75	1.83 M	747.62 kb	SRX1817319	BTS3	2016-06-1416:25:00Z	BTS3	BTS3_tissue
29	SRR3621932	SAMN05193531	75	761.55 k	397.71 kb	SRX1817320	BTS7	2016-06-1416:26:00Z	BTS7	BTS7_tissue
30	SRR3621933	SAMN05193532	75	1.67 M	753.78 kb	SRX1817321	BTS9	2016-06-1416:26:00Z	BTS9	BTS9_tissue
31	SRR3621934	SAMN05193533	75	629.98 k	377.00 kb	SRX1817322	BTS10	2016-06-1416:24:00Z	BTS10	BTS10_tissue
32	SRR3621935	SAMN05193534	75	542.47 k	303.93 kb	SRX1817323	BTS13	2016-06-1416:24:00Z	BTS13	BTS13_tissue
33	SRR3621936	SAMN05193535	75	833.13 k	453.09 kb	SRX1817324	BTS21	2016-06-1416:25:00Z	BTS21	BTS21_tissue
34	SRR3621937	SAMN05193536	75	1.06 M	453.46 kb	SRX1817325	BTS29	2016-06-1416:25:00Z	BTS29	BTS29_tissue
35	SRR3621938	SAMN05193501	75	1.36 M	677.06 kb	SRX1817326	BTS6	2016-06-1416:26:00Z	BTS6	BTS6_tissue
36	SRR3621939	SAMN05193537	75	3.90 M	1.66 Mb	SRX1817327	BTS30	2016-06-1416:25:00Z	BTS30	BTS30_tissue
37	SRR3621940	SAMN05193538	75	640.01 k	357.05 kb	SRX1817328	BTS33	2016-06-1416:25:00Z	BTS33	BTS33_tissue
38	SRR3621941	SAMN05193539	75	440.69 k	274.21 kb	SRX1817329	BTS47	2016-06-1416:25:00Z	BTS47	BTS47_tissue
39	SRR3621942	SAMN05193540	75	1.76 M	764.49 kb	SRX1817330	BTS49	2016-06-1416:25:00Z	BTS49	BTS49_tissue
40	SRR3621943	SAMN05193541	75	258.28 k	191.47 kb	SRX1817331	BTS52	2016-06-1416:26:00Z	BTS52	BTS52_tissue
41	SRR3621944	SAMN05193542	74	5.59 M	2.57 Mb	SRX1817332	HS1	2016-06-1416:26:00Z	HS1	HS1_tissue
42	SRR3621945	SAMN05193543	75	3.52 M	1.67 Mb	SRX1817333	HS2	2016-06-1416:26:00Z	HS2	HS2_tissue
43	SRR3621946	SAMN05193544	75	1.87 M	944.99 kb	SRX1817334	HS3	2016-06-1416:26:00Z	HS3	HS3_tissue
44	SRR3621947	SAMN05193545	75	1.90 M	935.37 kb	SRX1817335	HS4	2016-06-1416:26:00Z	HS4	HS4_tissue
45	SRR3621948	SAMN05193546	75	2.38 M	1.14 Mb	SRX1817336	HS5	2016-06-1416:26:00Z	HS5	HS5_tissue
46	SRR3621949	SAMN05193502	75	245.32 k	187.17 kb	SRX1817337	BTS12	2016-06-1416:24:00Z	BTS12	BTS12_tissue
47	SRR3621950	SAMN05193547	75	434.54 k	286.44 kb	SRX1817338	HS6	2016-06-1416:26:00Z	HS6	HS6_tissue
48	SRR3621951	SAMN05193548	75	825.39 k	484.33 kb	SRX1817339	HS7	2016-06-1416:26:00Z	HS7	HS7_tissue
49	SRR3621952	SAMN05193549	75	1.18 M	576.71 kb	SRX1817340	HS8	2016-06-1416:26:00Z	HS8	HS8_tissue
50	SRR3621953	SAMN05193550	75	1.03 M	528.73 kb	SRX1817341	HS9	2016-06-1416:26:00Z	HS9	HS9_tissue
51	SRR3621954	SAMN05193551	75	1.20 M	588.16 kb	SRX1817342	HS10	2016-06-1416:26:00Z	HS10	HS10_tissue
52	SRR3621955	SAMN05193552	75	879.32 k	460.47 kb	SRX1817343	HS11	2016-06-1416:26:00Z	HS11	HS11_tissue
53	SRR3621956	SAMN05193553	75	544.61 k	316.71 kb	SRX1817344	HS12	2016-06-1416:26:00Z	HS12	HS12_tissue
54	SRR3621957	SAMN05193554	75	910.76 k	489.70 kb	SRX1817345	HS13	2016-06-1416:26:00Z	HS13	HS13_tissue
55	SRR3621958	SAMN05193555	75	490.78 k	296.78 kb	SRX1817346	HS14	2016-06-1416:26:00Z	HS14	HS14_tissue
56	SRR3621959	SAMN05193556	75	429.05 k	266.54 kb	SRX1817347	HS15	2016-06-1416:26:00Z	HS15	HS15_tissue
57	SRR3621960	SAMN05193503	76	1.41 M	642.79 kb	SRX1817348	BTS16	2016-06-1416:24:00Z	BTS16	BTS16_tissue
58	SRR3621961	SAMN05193557	75	336.25 k	226.93 kb	SRX1817349	HS16	2016-06-1416:26:00Z	HS16	HS16_tissue
59	SRR3621962	SAMN05193558	75	475.92 k	288.31 kb	SRX1817350	HS17	2016-06-1416:26:00Z	HS17	HS17_tissue
60	SRR3621963	SAMN05193559	75	573.13 k	332.91 kb	SRX1817351	HS18	2016-06-1416:26:00Z	HS18	HS18_tissue
61	SRR3621964	SAMN05193560	75	458.18 k	284.16 kb	SRX1817352	HS19	2016-06-1416:26:00Z	HS19	HS19_tissue
62	SRR3621965	SAMN05193561	75	410.28 k	262.97 kb	SRX1817353	HS20	2016-06-1416:26:00Z	HS20	HS20_tissue
63	SRR3621966	SAMN05193562	74	2.17 M	1.05 Mb	SRX1817354	HS21	2016-06-1416:26:00Z	HS21	HS21_tissue
64	SRR3621967	SAMN05193563	75	1.75 M	925.72 kb	SRX1817355	HS22	2016-06-1416:26:00Z	HS22	HS22_tissue
65	SRR3621968	SAMN05193564	75	1.41 M	723.67 kb	SRX1817356	HS23	2016-06-0815:22:00Z	HS23	HS23_tissue
66	SRR3621969	SAMN05193504	75	493.61 k	297.95 kb	SRX1817357	BTS20	2016-06-1416:25:00Z	BTS20	BTS20_tissue
67	SRR3621970	SAMN05193505	75	204.55 k	166.95 kb	SRX1817358	BTS22	2016-06-1416:25:00Z	BTS22	BTS22_tissue
68	SRR3621971	SAMN05193506	75	223.31 k	177.56 kb	SRX1817359	BTS23	2016-06-1416:25:00Z	BTS23	BTS23_tissue

## Sheet: 33891617 肺癌
	Run	BioSample	Age	AvgSpotLen	Bases	BIOMATERIAL_PROVIDER	Bytes	disease	disease_stage	Experiment	isolate	Library Name	ReleaseDate	create_date	Sample Name	sample_type	sex	tissue
1	SRR13125609	SAMN16881885	not applicable	552	22.70 M	Caroline Duchaine, PhD, 2725 Chemin Ste-Foy, Quebec (Quebec), Canada, G1V 4G17	11.53 Mb	not applicable	not applicable	SRX9567657	not applicable	4_Control	2020-11-25	2020-11-2411:02:00Z	Patient4_Control	Control sample	not applicable	not applicable
2	SRR13125610	SAMN16881962	71	578	20.10 M	Caroline Duchaine, PhD, 2725 Chemin Ste-Foy, Quebec (Quebec), Canada, G1V 4G94	9.95 Mb	lung adenocarcinoma	2B	SRX9567656	29	29_Cancerous	2020-11-25	2020-11-2411:02:00Z	Patient29_Cancerous	Tumor tissue sample	female	Cancerous lung tissue
3	SRR13125611	SAMN16881961	71	581	21.29 M	Caroline Duchaine, PhD, 2725 Chemin Ste-Foy, Quebec (Quebec), Canada, G1V 4G93	10.61 Mb	lung adenocarcinoma	2B	SRX9567655	29	29_Healthy	2020-11-25	2020-11-2411:02:00Z	Patient29_Healthy	Healthy tissue sample	female	Adjacent healthy lung tissue
4	SRR13125612	SAMN16881960	not applicable	550	21.52 M	Caroline Duchaine, PhD, 2725 Chemin Ste-Foy, Quebec (Quebec), Canada, G1V 4G92	10.68 Mb	not applicable	not applicable	SRX9567654	not applicable	29_Control	2020-11-24	2020-11-2411:02:00Z	Patient29_Control	Control sample	not applicable	not applicable
5	SRR13125613	SAMN16881959	70	575	26.61 M	Caroline Duchaine, PhD, 2725 Chemin Ste-Foy, Quebec (Quebec), Canada, G1V 4G91	13.20 Mb	lung adenocarcinoma	1A3	SRX9567653	28	28_Cancerous	2020-11-25	2020-11-2411:02:00Z	Patient28_Cancerous	Tumor tissue sample	female	Cancerous lung tissue
6	SRR13125614	SAMN16881958	70	576	25.32 M	Caroline Duchaine, PhD, 2725 Chemin Ste-Foy, Quebec (Quebec), Canada, G1V 4G90	12.75 Mb	lung adenocarcinoma	1A3	SRX9567652	28	28_Healthy	2020-11-25	2020-11-2411:02:00Z	Patient28_Healthy	Healthy tissue sample	female	Adjacent healthy lung tissue
7	SRR13125615	SAMN16881957	not applicable	523	21.08 M	Caroline Duchaine, PhD, 2725 Chemin Ste-Foy, Quebec (Quebec), Canada, G1V 4G89	10.81 Mb	not applicable	not applicable	SRX9567651	not applicable	28_Control	2020-11-25	2020-11-2411:02:00Z	Patient28_Control	Control sample	not applicable	not applicable
8	SRR13125616	SAMN16881956	70	575	26.38 M	Caroline Duchaine, PhD, 2725 Chemin Ste-Foy, Quebec (Quebec), Canada, G1V 4G88	13.00 Mb	lung adenocarcinoma	2B	SRX9567650	27	27_Cancerous	2020-11-25	2020-11-2411:02:00Z	Patient27_Cancerous	Tumor tissue sample	female	Cancerous lung tissue
9	SRR13125617	SAMN16881884	77	579	22.28 M	Caroline Duchaine, PhD, 2725 Chemin Ste-Foy, Quebec (Quebec), Canada, G1V 4G16	11.32 Mb	lung adenocarcinoma	1A3	SRX9567649	3	3_Cancerous	2020-11-24	2020-11-2411:02:00Z	Patient3_Cancerous	Tumor tissue sample	female	Cancerous lung tissue
10	SRR13125618	SAMN16881955	70	576	25.43 M	Caroline Duchaine, PhD, 2725 Chemin Ste-Foy, Quebec (Quebec), Canada, G1V 4G87	12.56 Mb	lung adenocarcinoma	2B	SRX9567648	27	27_Healthy	2020-11-25	2020-11-2411:02:00Z	Patient27_Healthy	Healthy tissue sample	female	Adjacent healthy lung tissue
11	SRR13125619	SAMN16881954	not applicable	512	22.33 M	Caroline Duchaine, PhD, 2725 Chemin Ste-Foy, Quebec (Quebec), Canada, G1V 4G86	11.23 Mb	not applicable	not applicable	SRX9567647	not applicable	27_Control	2020-11-24	2020-11-2411:02:00Z	Patient27_Control	Control sample	not applicable	not applicable
12	SRR13125620	SAMN16881953	73	577	19.54 M	Caroline Duchaine, PhD, 2725 Chemin Ste-Foy, Quebec (Quebec), Canada, G1V 4G85	9.64 Mb	lung adenocarcinoma	3A	SRX9567646	26	26_Cancerous	2020-11-25	2020-11-2411:02:00Z	Patient26_Cancerous	Tumor tissue sample	female	Cancerous lung tissue
13	SRR13125621	SAMN16881952	73	581	20.73 M	Caroline Duchaine, PhD, 2725 Chemin Ste-Foy, Quebec (Quebec), Canada, G1V 4G84	10.31 Mb	lung adenocarcinoma	3A	SRX9567645	26	26_Healthy	2020-11-25	2020-11-2411:02:00Z	Patient26_Healthy	Healthy tissue sample	female	Adjacent healthy lung tissue
14	SRR13125622	SAMN16881951	not applicable	515	27.19 M	Caroline Duchaine, PhD, 2725 Chemin Ste-Foy, Quebec (Quebec), Canada, G1V 4G83	13.56 Mb	not applicable	not applicable	SRX9567644	not applicable	26_Control	2020-11-25	2020-11-2411:02:00Z	Patient26_Control	Control sample	not applicable	not applicable
15	SRR13125623	SAMN16881950	58	580	29.07 M	Caroline Duchaine, PhD, 2725 Chemin Ste-Foy, Quebec (Quebec), Canada, G1V 4G82	14.41 Mb	lung adenocarcinoma	1A2	SRX9567643	25	25_Cancerous	2020-11-24	2020-11-2411:02:00Z	Patient25_Cancerous	Tumor tissue sample	female	Cancerous lung tissue
16	SRR13125624	SAMN16881949	58	583	23.54 M	Caroline Duchaine, PhD, 2725 Chemin Ste-Foy, Quebec (Quebec), Canada, G1V 4G81	11.85 Mb	lung adenocarcinoma	1A2	SRX9567642	25	25_Healthy	2020-11-25	2020-11-2411:02:00Z	Patient25_Healthy	Healthy tissue sample	female	Adjacent healthy lung tissue
17	SRR13125625	SAMN16881948	not applicable	555	26.50 M	Caroline Duchaine, PhD, 2725 Chemin Ste-Foy, Quebec (Quebec), Canada, G1V 4G80	13.27 Mb	not applicable	not applicable	SRX9567641	not applicable	25_Control	2020-11-24	2020-11-2411:02:00Z	Patient25_Control	Control sample	not applicable	not applicable
18	SRR13125626	SAMN16881947	70	580	19.69 M	Caroline Duchaine, PhD, 2725 Chemin Ste-Foy, Quebec (Quebec), Canada, G1V 4G79	9.93 Mb	lung adenocarcinoma	1B	SRX9567640	24	24_Cancerous	2020-11-25	2020-11-2411:02:00Z	Patient24_Cancerous	Tumor tissue sample	female	Cancerous lung tissue
19	SRR13125627	SAMN16881946	70	578	26.12 M	Caroline Duchaine, PhD, 2725 Chemin Ste-Foy, Quebec (Quebec), Canada, G1V 4G78	12.92 Mb	lung adenocarcinoma	1B	SRX9567639	24	24_Healthy	2020-11-25	2020-11-2411:02:00Z	Patient24_Healthy	Healthy tissue sample	female	Adjacent healthy lung tissue
20	SRR13125628	SAMN16881883	77	564	20.05 M	Caroline Duchaine, PhD, 2725 Chemin Ste-Foy, Quebec (Quebec), Canada, G1V 4G15	10.04 Mb	lung adenocarcinoma	1A3	SRX9567638	3	3_Healthy	2020-11-24	2020-11-2411:02:00Z	Patient3_Healthy	Healthy tissue sample	female	Adjacent healthy lung tissue
21	SRR13125629	SAMN16881945	not applicable	532	23.26 M	Caroline Duchaine, PhD, 2725 Chemin Ste-Foy, Quebec (Quebec), Canada, G1V 4G77	11.67 Mb	not applicable	not applicable	SRX9567637	not applicable	24_Control	2020-11-25	2020-11-2411:02:00Z	Patient24_Control	Control sample	not applicable	not applicable
22	SRR13125630	SAMN16881944	50	570	22.15 M	Caroline Duchaine, PhD, 2725 Chemin Ste-Foy, Quebec (Quebec), Canada, G1V 4G76	11.07 Mb	lung adenocarcinoma	2B	SRX9567636	23	23_Cancerous	2020-11-25	2020-11-2411:02:00Z	Patient23_Cancerous	Tumor tissue sample	male	Cancerous lung tissue
23	SRR13125631	SAMN16881943	50	575	27.59 M	Caroline Duchaine, PhD, 2725 Chemin Ste-Foy, Quebec (Quebec), Canada, G1V 4G75	13.72 Mb	lung adenocarcinoma	2B	SRX9567635	23	23_Healthy	2020-11-25	2020-11-2411:02:00Z	Patient23_Healthy	Healthy tissue sample	male	Adjacent healthy lung tissue
24	SRR13125632	SAMN16881942	not applicable	438	24.54 M	Caroline Duchaine, PhD, 2725 Chemin Ste-Foy, Quebec (Quebec), Canada, G1V 4G74	12.36 Mb	not applicable	not applicable	SRX9567634	not applicable	23_Control	2020-11-24	2020-11-2411:02:00Z	Patient23_Control	Control sample	not applicable	not applicable
25	SRR13125633	SAMN16881941	68	577	22.60 M	Caroline Duchaine, PhD, 2725 Chemin Ste-Foy, Quebec (Quebec), Canada, G1V 4G73	11.39 Mb	lung squamous cell carcinoma	1A2	SRX9567633	22	22_Cancerous	2020-11-25	2020-11-2411:02:00Z	Patient22_Cancerous	Tumor tissue sample	female	Cancerous lung tissue
26	SRR13125634	SAMN16881940	68	576	24.31 M	Caroline Duchaine, PhD, 2725 Chemin Ste-Foy, Quebec (Quebec), Canada, G1V 4G72	11.95 Mb	lung squamous cell carcinoma	1A2	SRX9567632	22	22_Healthy	2020-11-24	2020-11-2411:02:00Z	Patient22_Healhty	Healthy tissue sample	female	Adjacent healthy lung tissue
27	SRR13125635	SAMN16881939	not applicable	559	24.80 M	Caroline Duchaine, PhD, 2725 Chemin Ste-Foy, Quebec (Quebec), Canada, G1V 4G71	12.84 Mb	not applicable	not applicable	SRX9567631	not applicable	22_Control	2020-11-24	2020-11-2411:02:00Z	Patient22_Control	Control sample	not applicable	not applicable
28	SRR13125636	SAMN16881938	66	577	21.05 M	Caroline Duchaine, PhD, 2725 Chemin Ste-Foy, Quebec (Quebec), Canada, G1V 4G70	10.60 Mb	lung adenocarcinoma	1B	SRX9567630	21	21_Cancerous	2020-11-25	2020-11-2411:02:00Z	Patient21_Cancerous	Tumor tissue sample	male	Cancerous lung tissue
29	SRR13125637	SAMN16881937	66	577	19.18 M	Caroline Duchaine, PhD, 2725 Chemin Ste-Foy, Quebec (Quebec), Canada, G1V 4G69	9.71 Mb	lung adenocarcinoma	1B	SRX9567629	21	21_Healthy	2020-11-25	2020-11-2411:02:00Z	Patient21_Healthy	Healthy tissue sample	male	Adjacent healthy lung tissue
30	SRR13125638	SAMN16881936	not applicable	536	22.30 M	Caroline Duchaine, PhD, 2725 Chemin Ste-Foy, Quebec (Quebec), Canada, G1V 4G68	11.11 Mb	not applicable	not applicable	SRX9567628	not applicable	21_Control	2020-11-25	2020-11-2411:02:00Z	Patient21_Control	Control sample	not applicable	not applicable
31	SRR13125639	SAMN16881882	not applicable	559	20.55 M	Caroline Duchaine, PhD, 2725 Chemin Ste-Foy, Quebec (Quebec), Canada, G1V 4G14	10.30 Mb	not applicable	not applicable	SRX9567627	not applicable	3_Control	2020-11-25	2020-11-2411:02:00Z	Patient3_Control	Control sample	not applicable	not applicable
32	SRR13125640	SAMN16881935	66	571	21.44 M	Caroline Duchaine, PhD, 2725 Chemin Ste-Foy, Quebec (Quebec), Canada, G1V 4G67	10.73 Mb	lung squamous cell carcinoma	1A3	SRX9567626	20	20_Cancerous	2020-11-25	2020-11-2411:02:00Z	Patient20_Cancerous	Tumor tissue sample	male	Cancerous lung tissue
33	SRR13125641	SAMN16881934	66	576	25.09 M	Caroline Duchaine, PhD, 2725 Chemin Ste-Foy, Quebec (Quebec), Canada, G1V 4G66	12.74 Mb	lung squamous cell carcinoma	1A3	SRX9567625	20	20_Healthy	2020-11-24	2020-11-2411:02:00Z	Patient20_Healthy	Healthy tissue sample	male	Adjacent healthy lung tissue
34	SRR13125642	SAMN16881933	not applicable	564	29.09 M	Caroline Duchaine, PhD, 2725 Chemin Ste-Foy, Quebec (Quebec), Canada, G1V 4G65	15.20 Mb	not applicable	not applicable	SRX9567624	not applicable	20_Control	2020-11-25	2020-11-2411:02:00Z	Patient20_Control	Control sample	not applicable	not applicable
35	SRR13125643	SAMN16881932	74	580	19.71 M	Caroline Duchaine, PhD, 2725 Chemin Ste-Foy, Quebec (Quebec), Canada, G1V 4G64	9.85 Mb	lung adenocarcinoma	2B	SRX9567623	19	19_Cancerous	2020-11-24	2020-11-2411:02:00Z	Patient19_Cancerous	Tumor tissue sample	male	Cancerous lung tissue
36	SRR13125644	SAMN16881931	74	575	22.47 M	Caroline Duchaine, PhD, 2725 Chemin Ste-Foy, Quebec (Quebec), Canada, G1V 4G63	11.19 Mb	lung adenocarcinoma	2B	SRX9567622	19	19_Healthy	2020-11-25	2020-11-2411:02:00Z	Partient19_Healthy	Healthy tissue sample	male	Adjacent healthy lung tissue
37	SRR13125645	SAMN16881930	not applicable	538	22.50 M	Caroline Duchaine, PhD, 2725 Chemin Ste-Foy, Quebec (Quebec), Canada, G1V 4G62	11.25 Mb	not applicable	not applicable	SRX9567621	not applicable	19_Control	2020-11-24	2020-11-2411:02:00Z	Patient19_Control	Control sample	not applicable	not applicable
38	SRR13125646	SAMN16881929	62	564	19.14 M	Caroline Duchaine, PhD, 2725 Chemin Ste-Foy, Quebec (Quebec), Canada, G1V 4G61	9.50 Mb	lung adenocarcinoma	3A	SRX9567620	18	18_Cancerous	2020-11-24	2020-11-2411:02:00Z	Patient18_Cancerous	Tumor tissue sample	female	Cancerous lung tissue
39	SRR13125647	SAMN16881928	62	572	22.73 M	Caroline Duchaine, PhD, 2725 Chemin Ste-Foy, Quebec (Quebec), Canada, G1V 4G60	11.32 Mb	lung adenocarcinoma	3A	SRX9567619	18	18_Healthy	2020-11-25	2020-11-2411:02:00Z	Patient18_Healthy	Healthy tissue sample	female	Adjacent healthy lung tissue
40	SRR13125648	SAMN16881927	not applicable	503	22.48 M	Caroline Duchaine, PhD, 2725 Chemin Ste-Foy, Quebec (Quebec), Canada, G1V 4G59	11.36 Mb	not applicable	not applicable	SRX9567618	not applicable	18_Control	2020-11-24	2020-11-2411:02:00Z	Patient18_Control	Control sample	not applicable	not applicable
41	SRR13125649	SAMN16881926	67	571	22.61 M	Caroline Duchaine, PhD, 2725 Chemin Ste-Foy, Quebec (Quebec), Canada, G1V 4G58	11.40 Mb	lung adenocarcinoma	2B	SRX9567617	17	17_Cancerous	2020-11-25	2020-11-2411:02:00Z	Patient17_Cancerous	Tumor tissue sample	male	Cancerous lung tissue
42	SRR13125650	SAMN16881881	62	569	21.35 M	Caroline Duchaine, PhD, 2725 Chemin Ste-Foy, Quebec (Quebec), Canada, G1V 4G13	10.70 Mb	lung squamous cell carcinoma	2A	SRX9567616	2	2_Cancerous	2020-11-25	2020-11-2411:02:00Z	Patient2_Cancerous	Tumor tissue sample	female	Cancerous lung tissue
43	SRR13125651	SAMN16881925	67	571	23.96 M	Caroline Duchaine, PhD, 2725 Chemin Ste-Foy, Quebec (Quebec), Canada, G1V 4G57	11.98 Mb	lung adenocarcinoma	2B	SRX9567615	17	17_Healthy	2020-11-24	2020-11-2411:02:00Z	Patient17_Healthy	Healthy tissue sample	male	Adjacent healthy lung tissue
44	SRR13125652	SAMN16881924	not applicable	547	50.13 M	Caroline Duchaine, PhD, 2725 Chemin Ste-Foy, Quebec (Quebec), Canada, G1V 4G56	25.34 Mb	not applicable	not applicable	SRX9567614	not applicable	17_Control	2020-11-25	2020-11-2411:03:00Z	Patient17_Control	Control sample	not applicable	not applicable
45	SRR13125653	SAMN16881923	80	579	31.26 M	Caroline Duchaine, PhD, 2725 Chemin Ste-Foy, Quebec (Quebec), Canada, G1V 4G55	15.53 Mb	lung squamous cell carcinoma	1B	SRX9567613	16	16_Cancerous	2020-11-24	2020-11-2411:03:00Z	Patient16_Cancerous	Tumor tissue sample	female	Cancerous lung tissue
46	SRR13125654	SAMN16881922	80	584	17.98 M	Caroline Duchaine, PhD, 2725 Chemin Ste-Foy, Quebec (Quebec), Canada, G1V 4G54	9.12 Mb	lung squamous cell carcinoma	1B	SRX9567612	16	16_Healthy	2020-11-25	2020-11-2411:03:00Z	Patient16_Healthy	Healthy tissue sample	female	Adjacent healthy lung tissue
47	SRR13125655	SAMN16881921	not applicable	557	26.14 M	Caroline Duchaine, PhD, 2725 Chemin Ste-Foy, Quebec (Quebec), Canada, G1V 4G53	13.29 Mb	not applicable	not applicable	SRX9567611	not applicable	16_Control	2020-11-25	2020-11-2411:03:00Z	Patient16_Control	Control sample	not applicable	not applicable
48	SRR13125656	SAMN16881920	65	571	23.75 M	Caroline Duchaine, PhD, 2725 Chemin Ste-Foy, Quebec (Quebec), Canada, G1V 4G52	11.64 Mb	lung adenocarcinoma	3A	SRX9567610	15	15_Cancerous	2020-11-25	2020-11-2411:03:00Z	Patient15_Cancerous	Tumor tissue sample	female	Cancerous lung tissue
49	SRR13125657	SAMN16881919	65	573	23.08 M	Caroline Duchaine, PhD, 2725 Chemin Ste-Foy, Quebec (Quebec), Canada, G1V 4G51	11.41 Mb	lung adenocarcinoma	3A	SRX9567609	15	15_Healthy	2020-11-24	2020-11-2411:03:00Z	Patient15_Healthy	Healthy tissue sample	female	Adjacent healthy lung tissue
50	SRR13125658	SAMN16881918	not applicable	561	21.48 M	Caroline Duchaine, PhD, 2725 Chemin Ste-Foy, Quebec (Quebec), Canada, G1V 4G50	10.84 Mb	not applicable	not applicable	SRX9567608	not applicable	15_Control	2020-11-24	2020-11-2411:03:00Z	Patient15_Control	Control sample	not applicable	not applicable
51	SRR13125659	SAMN16881917	66	577	20.60 M	Caroline Duchaine, PhD, 2725 Chemin Ste-Foy, Quebec (Quebec), Canada, G1V 4G49	10.41 Mb	lung adenocarcinoma	1A3	SRX9567607	14	14_Cancerous	2020-11-25	2020-11-2411:03:00Z	Patient14_Cancerous	Tumor tissue sample	female	Cancerous lung tissue
52	SRR13125660	SAMN16881916	66	579	19.72 M	Caroline Duchaine, PhD, 2725 Chemin Ste-Foy, Quebec (Quebec), Canada, G1V 4G48	10.07 Mb	lung adenocarcinoma	1A3	SRX9567606	14	14_Healthy	2020-11-25	2020-11-2411:03:00Z	Patient14_Healthy	Healthy tissue sample	female	Adjacent healthy lung tissue
53	SRR13125661	SAMN16881880	62	566	15.75 M	Caroline Duchaine, PhD, 2725 Chemin Ste-Foy, Quebec (Quebec), Canada, G1V 4G12	8.02 Mb	lung squamous cell carcinoma	2A	SRX9567605	2	2_Healthy	2020-11-25	2020-11-2411:03:00Z	Patient2_Healthy	Healthy tissue sample	female	Adjacent healthy lung tissue
54	SRR13125662	SAMN16881915	not applicable	565	23.14 M	Caroline Duchaine, PhD, 2725 Chemin Ste-Foy, Quebec (Quebec), Canada, G1V 4G47	11.74 Mb	not applicable	not applicable	SRX9567604	not applicable	14_Control	2020-11-25	2020-11-2411:03:00Z	Patient14_Control	Control sample	not applicable	not applicable
55	SRR13125663	SAMN16881914	58	579	16.92 M	Caroline Duchaine, PhD, 2725 Chemin Ste-Foy, Quebec (Quebec), Canada, G1V 4G46	8.56 Mb	lung squamous cell carcinoma	1A3	SRX9567603	13	13_Cancerous	2020-11-25	2020-11-2411:03:00Z	Patient13_Cancerous	Tumor tissue sample	male	Cancerous lung tissue
56	SRR13125664	SAMN16881913	58	575	19.83 M	Caroline Duchaine, PhD, 2725 Chemin Ste-Foy, Quebec (Quebec), Canada, G1V 4G45	10.08 Mb	lung squamous cell carcinoma	1A3	SRX9567602	13	13_Healthy	2020-11-25	2020-11-2411:03:00Z	Patient13_Healthy	Healthy tissue sample	male	Adjacent healthy lung tissue
57	SRR13125665	SAMN16881912	not applicable	559	19.16 M	Caroline Duchaine, PhD, 2725 Chemin Ste-Foy, Quebec (Quebec), Canada, G1V 4G44	9.66 Mb	not applicable	not applicable	SRX9567601	not applicable	13_Control	2020-11-25	2020-11-2411:03:00Z	Patient13_Control	Control sample	not applicable	not applicable
58	SRR13125666	SAMN16881911	65	583	18.91 M	Caroline Duchaine, PhD, 2725 Chemin Ste-Foy, Quebec (Quebec), Canada, G1V 4G43	9.69 Mb	lung adenocarcinoma	1A3	SRX9567600	12	12_Cancerous	2020-11-24	2020-11-2411:03:00Z	Patient12_Cancerous	Tumor tissue sample	female	Cancerous lung tissue
59	SRR13125667	SAMN16881910	65	572	23.69 M	Caroline Duchaine, PhD, 2725 Chemin Ste-Foy, Quebec (Quebec), Canada, G1V 4G42	12.05 Mb	lung adenocarcinoma	1A3	SRX9567599	12	12_Healthy	2020-11-25	2020-11-2411:03:00Z	Patient12_Healthy	Healthy tissue sample	female	Adjacent healthy lung tissue
60	SRR13125668	SAMN16881909	not applicable	574	22.70 M	Caroline Duchaine, PhD, 2725 Chemin Ste-Foy, Quebec (Quebec), Canada, G1V 4G41	11.66 Mb	not applicable	not applicable	SRX9567598	not applicable	12_Control	2020-11-24	2020-11-2411:03:00Z	Patient12_Control	Control sample	not applicable	not applicable
61	SRR13125669	SAMN16881908	54	579	17.27 M	Caroline Duchaine, PhD, 2725 Chemin Ste-Foy, Quebec (Quebec), Canada, G1V 4G40	8.73 Mb	lung adenocarcinoma	3A	SRX9567597	11	11_Cancerous	2020-11-25	2020-11-2411:03:00Z	Patient11_Cancerous	Tumor tissue sample	male	Cancerous lung tissue
62	SRR13125670	SAMN16881907	54	569	19.42 M	Caroline Duchaine, PhD, 2725 Chemin Ste-Foy, Quebec (Quebec), Canada, G1V 4G39	9.74 Mb	lung adenocarcinoma	3A	SRX9567596	11	11_Healthy	2020-11-24	2020-11-2411:03:00Z	Patient11_Healthy	Healthy tissue sample	male	Adjacent healthy lung tissue
63	SRR13125671	SAMN16881906	not applicable	561	22.88 M	Caroline Duchaine, PhD, 2725 Chemin Ste-Foy, Quebec (Quebec), Canada, G1V 4G38	11.64 Mb	not applicable	not applicable	SRX9567595	not applicable	11_Control	2020-11-24	2020-11-2411:03:00Z	Patient11_Control	Control sample	not applicable	not applicable
64	SRR13125672	SAMN16881879	not applicable	549	24.60 M	Caroline Duchaine, PhD, 2725 Chemin Ste-Foy, Quebec (Quebec), Canada, G1V 4G11	12.29 Mb	not applicable	not applicable	SRX9567594	not applicable	2_Control	2020-11-24	2020-11-2411:03:00Z	Patient2_Control	Control sample	not applicable	not applicable
65	SRR13125673	SAMN16881905	77	579	17.27 M	Caroline Duchaine, PhD, 2725 Chemin Ste-Foy, Quebec (Quebec), Canada, G1V 4G37	8.65 Mb	lung adenocarcinoma	1B	SRX9567593	10	10_Cancerous	2020-11-24	2020-11-2411:03:00Z	Patient10_Cancerous	Tumor tissue sample	male	Cancerous lung tissue
66	SRR13125674	SAMN16881904	77	566	16.56 M	Caroline Duchaine, PhD, 2725 Chemin Ste-Foy, Quebec (Quebec), Canada, G1V 4G36	8.27 Mb	lung adenocarcinoma	1B	SRX9567592	10	10_Healthy	2020-11-25	2020-11-2411:03:00Z	Patient10_Healthy	Healthy tissue sample	male	Adjacent healthy lung tissue
67	SRR13125675	SAMN16881903	not applicable	546	23.29 M	Caroline Duchaine, PhD, 2725 Chemin Ste-Foy, Quebec (Quebec), Canada, G1V 4G35	11.74 Mb	not applicable	not applicable	SRX9567591	not applicable	10_Control	2020-11-25	2020-11-2411:03:00Z	Patient10_Control	Control sample	not applicable	not applicable
68	SRR13125676	SAMN16881902	73	555	18.75 M	Caroline Duchaine, PhD, 2725 Chemin Ste-Foy, Quebec (Quebec), Canada, G1V 4G34	9.48 Mb	lung squamous cell carcinoma	1B	SRX9567590	9	9_Cancerous	2020-11-25	2020-11-2411:03:00Z	Patient9_Cancerous	Tumor tissue sample	male	Cancerous lung tissue
69	SRR13125677	SAMN16881901	73	573	19.78 M	Caroline Duchaine, PhD, 2725 Chemin Ste-Foy, Quebec (Quebec), Canada, G1V 4G33	10.07 Mb	lung squamous cell carcinoma	1B	SRX9567589	9	9_Healthy	2020-11-25	2020-11-2411:03:00Z	Patient9_Healthy	Healthy tissue sample	male	Adjacent healthy lung tissue
70	SRR13125678	SAMN16881900	not applicable	559	23.73 M	Caroline Duchaine, PhD, 2725 Chemin Ste-Foy, Quebec (Quebec), Canada, G1V 4G32	12.09 Mb	not applicable	not applicable	SRX9567588	not applicable	9_Control	2020-11-24	2020-11-2411:03:00Z	Patient9_Control	Control sample	not applicable	not applicable
71	SRR13125679	SAMN16881899	62	582	19.25 M	Caroline Duchaine, PhD, 2725 Chemin Ste-Foy, Quebec (Quebec), Canada, G1V 4G31	9.62 Mb	lung squamous cell carcinoma	1B	SRX9567587	8	8_Cancerous	2020-11-25	2020-11-2411:03:00Z	Patient8_Cancerous	Tumor tissue sample	male	Cancerous lung tissue
72	SRR13125680	SAMN16881898	62	579	23.88 M	Caroline Duchaine, PhD, 2725 Chemin Ste-Foy, Quebec (Quebec), Canada, G1V 4G30	12.02 Mb	lung squamous cell carcinoma	1B	SRX9567586	8	8_Healthy	2020-11-25	2020-11-2411:03:00Z	Patient8_Healthy	Healthy tissue sample	male	Adjacent healthy lung tissue
73	SRR13125681	SAMN16881897	not applicable	534	21.71 M	Caroline Duchaine, PhD, 2725 Chemin Ste-Foy, Quebec (Quebec), Canada, G1V 4G29	10.89 Mb	not applicable	not applicable	SRX9567585	not applicable	8_Control	2020-11-25	2020-11-2411:03:00Z	Patient8_Control	Control sample	not applicable	not applicable
74	SRR13125682	SAMN16881896	64	578	17.71 M	Caroline Duchaine, PhD, 2725 Chemin Ste-Foy, Quebec (Quebec), Canada, G1V 4G28	8.91 Mb	lung squamous cell carcinoma	1B	SRX9567584	7	7_Cancerous	2020-11-24	2020-11-2411:03:00Z	Patient7_Cancerous	Tumor tissue sample	female	Cancerous lung tissue
75	SRR13125683	SAMN16881878	80	578	15.00 M	Caroline Duchaine, PhD, 2725 Chemin Ste-Foy, Quebec (Quebec), Canada, G1V 4G10	7.61 Mb	lung adenocarcinoma	1B	SRX9567583	1	1_Cancerous	2020-11-25	2020-11-2411:03:00Z	Patient1_Cancerous	Tumor tissue sample	female	Cancerous lung tissue
76	SRR13125684	SAMN16881895	64	580	21.22 M	Caroline Duchaine, PhD, 2725 Chemin Ste-Foy, Quebec (Quebec), Canada, G1V 4G27	10.68 Mb	lung squamous cell carcinoma	1B	SRX9567582	7	7_Healthy	2020-11-25	2020-11-2411:03:00Z	Patient7_Healthy	Healthy tissue sample	female	Adjacent healthy lung tissue
77	SRR13125685	SAMN16881894	not applicable	553	21.80 M	Caroline Duchaine, PhD, 2725 Chemin Ste-Foy, Quebec (Quebec), Canada, G1V 4G26	11.00 Mb	not applicable	not applicable	SRX9567581	not applicable	7_Control	2020-11-25	2020-11-2411:03:00Z	Patient7_Control	Control sample	not applicable	not applicable
78	SRR13125686	SAMN16881893	63	579	26.21 M	Caroline Duchaine, PhD, 2725 Chemin Ste-Foy, Quebec (Quebec), Canada, G1V 4G25	13.13 Mb	lung squamous cell carcinoma	1B	SRX9567580	6	6_Cancerous	2020-11-25	2020-11-2411:03:00Z	Patient6_Cancerous	Tumor tissue sample	female	Cancerous lung tissue
79	SRR13125687	SAMN16881892	63	589	16.48 M	Caroline Duchaine, PhD, 2725 Chemin Ste-Foy, Quebec (Quebec), Canada, G1V 4G24	8.45 Mb	lung squamous cell carcinoma	1B	SRX9567579	6	6_Healthy	2020-11-25	2020-11-2411:03:00Z	Patient6_Healthy	Healthy tissue sample	female	Adjacent healthy lung tissue
80	SRR13125688	SAMN16881891	not applicable	540	17.16 M	Caroline Duchaine, PhD, 2725 Chemin Ste-Foy, Quebec (Quebec), Canada, G1V 4G23	8.66 Mb	not applicable	not applicable	SRX9567578	not applicable	6_Control	2020-11-24	2020-11-2411:03:00Z	Patient6_Control	Control sample	not applicable	not applicable
81	SRR13125689	SAMN16881890	78	582	20.52 M	Caroline Duchaine, PhD, 2725 Chemin Ste-Foy, Quebec (Quebec), Canada, G1V 4G22	10.53 Mb	lung squamous cell carcinoma	3B	SRX9567577	5	5_Cancerous	2020-11-25	2020-11-2411:03:00Z	Patient5_Cancerous	Tumor tissue sample	male	Cancerous lung tissue
82	SRR13125690	SAMN16881889	78	582	20.75 M	Caroline Duchaine, PhD, 2725 Chemin Ste-Foy, Quebec (Quebec), Canada, G1V 4G21	10.54 Mb	lung squamous cell carcinoma	3B	SRX9567576	5	5_Healthy	2020-11-25	2020-11-2411:03:00Z	Patient5_Healthy	Healthy tissue sample	male	Adjacent healthy lung tissue
83	SRR13125691	SAMN16881888	not applicable	565	20.76 M	Caroline Duchaine, PhD, 2725 Chemin Ste-Foy, Quebec (Quebec), Canada, G1V 4G20	10.44 Mb	not applicable	not applicable	SRX9567575	not applicable	5_Control	2020-11-25	2020-11-2411:03:00Z	Patient5_Control	Control sample	not applicable	not applicable
84	SRR13125692	SAMN16881887	70	564	19.40 M	Caroline Duchaine, PhD, 2725 Chemin Ste-Foy, Quebec (Quebec), Canada, G1V 4G19	9.78 Mb	lung squamous cell carcinoma	1B	SRX9567574	4	4_Cancerous	2020-11-24	2020-11-2411:03:00Z	Patient4_Cancerous	Tumor tissue sample	male	Cancerous lung tissue
85	SRR13125693	SAMN16881886	70	559	15.41 M	Caroline Duchaine, PhD, 2725 Chemin Ste-Foy, Quebec (Quebec), Canada, G1V 4G18	7.78 Mb	lung squamous cell carcinoma	1B	SRX9567573	4	4_Healthy	2020-11-25	2020-11-2411:03:00Z	Patient4_Healthy	Healthy tissue sample	male	Adjacent healthy lung tissue
86	SRR13125694	SAMN16881877	80	577	18.71 M	Caroline Duchaine, PhD, 2725 Chemin Ste-Foy, Quebec (Quebec), Canada, G1V 4G9	9.67 Mb	lung adenocarcinoma	1B	SRX9567572	1	1_Healthy	2020-11-25	2020-11-2411:03:00Z	Patient1_Healthy	Healthy tissue sample	female	Adjacent healthy lung tissue
87	SRR13125695	SAMN16881876	not applicable	568	29.16 M	Caroline Duchaine, PhD, 2725 Chemin Ste-Foy, Quebec (Quebec), Canada, G1V 4G8	14.96 Mb	not applicable	not applicable	SRX9567571	not applicable	1_Control	2020-11-24	2020-11-2411:03:00Z	Patient1_Control	Control sample	not applicable	not applicable

## Sheet: 30143034 肺癌
	Run	BioSample	AvgSpotLen	Bases	BioSampleModel	Bytes	Experiment	Library Name	Organism	create_date	Sample Name	Collection_Date	env_biome	env_feature	env_material	geo_loc_name_country	geo_loc_name_country_continent	geo_loc_name	Host_age	Host_disease	Host	host_sex	host_subject_id	lat_lon	age_Patiicipant	Age	BIOMATERIAL_PROVIDER	isolate	sex	tissue
1	SRR5621420	SAMN07163863	1457	5.88 M	MIGS/MIMS/MIMARKS.human-associated, MIMS.me	3.91 Mb	SRX2865086	NCI32_lung_sample_23	human lung metagenome	2017-05-3016:01:00Z	NCI32_Lung_sample_23	1998-06-25	not applicable	not applicable	not applicable	uncalculated	uncalculated	not available	56	non-cancer control	Homo sapiens	male	20	not available
2	SRR5621421	SAMN07163862	1478	17.23 M	MIGS/MIMS/MIMARKS.human-associated, MIMS.me	11.24 Mb	SRX2865085	NCI31_lung_sample_92	human lung metagenome	2017-05-3016:02:00Z	NCI31_Lung_sample_92	not available	not applicable	not applicable	not applicable	uncalculated	uncalculated	not available	46	non-cancer control	Homo sapiens	female	85	not available
3	SRR5621422	SAMN07163861	1480	3.11 M	MIGS/MIMS/MIMARKS.human-associated, MIMS.me	2.04 Mb	SRX2865084	NCI31_lung_sample_77	human lung metagenome	2017-05-3016:01:00Z	NCI31_Lung_sample_77	1994-01-24	not applicable	not applicable	not applicable	uncalculated	uncalculated	not available	72	non-cancer control	Homo sapiens	female	5	not available
4	SRR5621423	SAMN07163860	1517	17.65 M	MIGS/MIMS/MIMARKS.human-associated, MIMS.me	11.39 Mb	SRX2865083	NCI30_lung_sample_51	human lung metagenome	2017-05-3016:02:00Z	NCI30_Lung_sample_51	not available	not applicable	not applicable	not applicable	uncalculated	uncalculated	not available	73	non-cancer control	Homo sapiens	female	77	not available
5	SRR5621424	SAMN07163867	1410	6.67 M	MIGS/MIMS/MIMARKS.human-associated, MIMS.me	4.31 Mb	SRX2865082	NCI33_lung_sample_49	human lung metagenome	2017-05-3016:01:00Z	NCI33_Lung_sample_49	2002-05-14	not applicable	not applicable	not applicable	uncalculated	uncalculated	not available	76	non-cancer control	Homo sapiens	female	41	not available
6	SRR5621425	SAMN07163812	1479	1.77 M	MIGS/MIMS/MIMARKS.human-associated, MIMS.me	1.33 Mb	SRX2865081	NCI13_lung_sample_45	human lung metagenome	2017-05-3016:01:00Z	NCI13_Lung_sample_45	2002-06-03	not applicable	not applicable	not applicable	uncalculated	uncalculated	not available	84	non-cancer control	Homo sapiens	male	42	not available
7	SRR5621426	SAMN07163813	1599	1.06 M	MIGS/MIMS/MIMARKS.human-associated, MIMS.me	838.17 kb	SRX2865080	NCI13_lung_sample_68	human lung metagenome	2017-05-3016:01:00Z	NCI13_Lung_sample_68	not available	not applicable	not applicable	not applicable	uncalculated	uncalculated	not available	65	non-cancer control	Homo sapiens	male	82	not available
8	SRR5621427	SAMN07163810	1446	1.12 M	MIGS/MIMS/MIMARKS.human-associated, MIMS.me	797.34 kb	SRX2865079	NCI12_lung_sample_61	human lung metagenome	2017-05-3016:01:00Z	NCI12_Lung_sample_61	1999-11-02	not applicable	not applicable	not applicable	uncalculated	uncalculated	not available	76	non-cancer control	Homo sapiens	female	28	not available
9	SRR5621428	SAMN07163811	1362	908.79 k	MIGS/MIMS/MIMARKS.human-associated, MIMS.me	657.80 kb	SRX2865078	NCI13_lung_sample_3	human lung metagenome	2017-05-3016:01:00Z	NCI13_Lung_sample_3	1999-08-03	not applicable	not applicable	not applicable	uncalculated	uncalculated	not available	67	cancer	Homo sapiens	female	27	not available
10	SRR5621429	SAMN07163816	1443	2.11 M	MIGS/MIMS/MIMARKS.human-associated, MIMS.me	1.51 Mb	SRX2865077	NCI15_lung_sample_115	human lung metagenome	2017-05-3016:01:00Z	NCI15_Lung_sample_115	not available	not applicable	not applicable	not applicable	uncalculated	uncalculated	not available	49	non-cancer control	Homo sapiens	female	59	not available
11	SRR5621430	SAMN07163817	1262	1.87 M	MIGS/MIMS/MIMARKS.human-associated, MIMS.me	1.20 Mb	SRX2865076	NCI15_lung_sample_127	human lung metagenome	2017-05-3016:01:00Z	NCI15_Lung_sample_127	1997-08-15	not applicable	not applicable	not applicable	uncalculated	uncalculated	not available	73	non-cancer control	Homo sapiens	female	17	not available
12	SRR5621431	SAMN07163814	1616	1.36 M	MIGS/MIMS/MIMARKS.human-associated, MIMS.me	1.04 Mb	SRX2865075	NCI14_lung_sample_109	human lung metagenome	2017-05-3016:01:00Z	NCI14_Lung_sample_109	not available	not applicable	not applicable	not applicable	uncalculated	uncalculated	not available	76	non-cancer control	Homo sapiens	male	73	not available
13	SRR5621432	SAMN07163815	1313	9.45 M	MIGS/MIMS/MIMARKS.human-associated, MIMS.me	6.47 Mb	SRX2865074	NCI14_lung_sample_81	human lung metagenome	2017-05-3016:01:00Z	NCI14_Lung_sample_81	2003-05-21	not applicable	not applicable	not applicable	uncalculated	uncalculated	not available	78	non-cancer control	Homo sapiens	male	43	not available
14	SRR5621433	SAMN07163865	1476	17.50 M	MIGS/MIMS/MIMARKS.human-associated, MIMS.me	11.77 Mb	SRX2865073	NCI32_lung_sample_89	human lung metagenome	2017-05-3016:02:00Z	NCI32_Lung_sample_89	not available	not applicable	not applicable	not applicable	uncalculated	uncalculated	not available	62	non-cancer control	Homo sapiens	male	70	not available
15	SRR5621434	SAMN07163818	1466	787.51 k	MIGS/MIMS/MIMARKS.human-associated, MIMS.me	556.65 kb	SRX2865072	NCI15_lung_sample_2	human lung metagenome	2017-05-3016:01:00Z	NCI15_Lung_sample_2	1999-08-03	not applicable	not applicable	not applicable	uncalculated	uncalculated	not available	67	non-cancer control	Homo sapiens	female	26	not available
16	SRR5621435	SAMN07163819	1564	851.26 k	MIGS/MIMS/MIMARKS.human-associated, MIMS.me	625.67 kb	SRX2865071	NCI15_lung_sample_69	human lung metagenome	2017-05-3016:01:00Z	NCI15_Lung_sample_69	2007-08-09	not applicable	not applicable	not applicable	uncalculated	uncalculated	not available	58	non-cancer control	Homo sapiens	male	48	not available
17	SRR5621436	SAMN07163864	1487	4.62 M	MIGS/MIMS/MIMARKS.human-associated, MIMS.me	3.09 Mb	SRX2865070	NCI32_lung_sample_57	human lung metagenome	2017-05-3016:01:00Z	NCI32_Lung_sample_57	2000-09-18	not applicable	not applicable	not applicable	uncalculated	uncalculated	not available	72	non-cancer control	Homo sapiens	male	34	not available
18	SRR5621437	SAMN04915294	1533	659.56 k	Human	534.33 kb	SRX2865069	NCI31_lung_sample_38	Homo sapiens	2017-05-3016:01:00Z	492.S36.L001.R1.001.Plate.3.R1														62	15:34:58	Harris, Curtis C/NCI-MD	cancer case	female	lung
19	SRR5621438	SAMN04915212	1475	2.52 M	Human	1.67 Mb	SRX2865068	NCI31_lung_sample_103	Homo sapiens	2017-05-3016:01:00Z	2.S13.L001.R1.001.Plate.2.R1														57	15:57:31	Harris, Curtis C/NCI-MD	cancer case	male	lung
20	SRR5621439	SAMN04915273	1403	19.67 M	Human	13.02 Mb	SRX2865067	NCI26_lung_sample_82	Homo sapiens	2017-05-3016:02:00Z	333.S30.L001.R1.001.Plate.1.R1														71	14:19:22	Harris, Curtis C/NCI-MD	cancer case	male	lung
21	SRR5621440	SAMN04915493	1845	525.96 k	Human	473.36 kb	SRX2865066	NCI24_lung_sample_12	Homo sapiens	2017-05-3016:02:00Z	613.S37.L001.R1.001.Plate.4b.R1														84	14:50:21	Harris, Curtis C/NCI-MD	cancer case	male	lung
22	SRR5621441	SAMN04915247	1510	1.41 M	Human	957.81 kb	SRX2865065	NCI29_lung_sample_58	Homo sapiens	2017-05-3016:02:00Z	179.S12.L001.R1.001.Plate.2.R1														78	14:17:43	Harris, Curtis C/NCI-MD	cancer case	male	lung
23	SRR5621442	SAMN04915523	1498	1.11 M	Human	784.98 kb	SRX2865064	NCI28_lung_sample_32	Homo sapiens	2017-05-3016:02:00Z	29.LeBG1.S50.L001.R1.001.Plate.5.R1														NA	09:18:39	Harris, Curtis C/NCI-MD	sequencing control	NA	negative control
24	SRR5621443	SAMN04915425	1633	10.03 M	Human	6.99 Mb	SRX2865063	NCI23_lung_sample_94	Homo sapiens	2017-05-3016:02:00Z	397.S45.L001.R1.001.Plate.3.R1														70	08:16:54	Harris, Curtis C/NCI-MD	cancer case	male	lung
25	SRR5621444	SAMN04915396	1428	148.59 k	Human	161.48 kb	SRX2865062	NCI23_lung_sample_118	Homo sapiens	2017-05-3016:02:00Z	203.S40.L001.R1.001.Plate.3.R1														80	16:27:29	Harris, Curtis C/NCI-MD	cancer case	male	lung
26	SRR5621445	SAMN04915462	1311	39.35 k	Human	77.85 kb	SRX2865061	NCI24_lung_sample_80	Homo sapiens	2017-05-3016:02:00Z	548.S80.L001.R1.001.Plate.1.R1														65	13:49:21	Harris, Curtis C/NCI-MD	cancer case	female	lung
27	SRR5621446	SAMN04915497	1707	153.69 k	Human	165.03 kb	SRX2865060	NCI23_lung_sample_70	Homo sapiens	2017-05-3016:02:00Z	618.S42.L001.R1.001.Plate.4b.R1														77	12:55:00	Harris, Curtis C/NCI-MD	cancer case	male	lung
28	SRR5621447	SAMN07163827	1403	381.66 k	MIGS/MIMS/MIMARKS.human-associated, MIMS.me	318.21 kb	SRX2865059	NCI18_lung_sample_64	human lung metagenome	2017-05-3016:02:00Z	NCI18_Lung_sample_64	1999-08-03	not applicable	not applicable	not applicable	uncalculated	uncalculated	not available	79	cancer	Homo sapiens	male	56	not available
29	SRR5621448	SAMN07163826	1299	3.78 M	MIGS/MIMS/MIMARKS.human-associated, MIMS.me	2.47 Mb	SRX2865058	NCI18_lung_sample_125	human lung metagenome	2017-05-3016:02:00Z	NCI18_Lung_sample_125	1996-10-30	not applicable	not applicable	not applicable	uncalculated	uncalculated	not available	69	non-cancer control	Homo sapiens	female	14	not available
30	SRR5621449	SAMN07163825	1213	2.14 M	MIGS/MIMS/MIMARKS.human-associated, MIMS.me	1.43 Mb	SRX2865057	NCI17_lung_sample_73	human lung metagenome	2017-05-3016:02:00Z	NCI17_Lung_sample_73	not available	not applicable	not applicable	not applicable	uncalculated	uncalculated	not available	60	non-cancer control	Homo sapiens	male	74	not available
31	SRR5621450	SAMN07163824	1589	2.56 M	MIGS/MIMS/MIMARKS.human-associated, MIMS.me	1.85 Mb	SRX2865056	NCI17_lung_sample_56	human lung metagenome	2017-05-3119:00:00Z	NCI17_Lung_sample_56	1987-09-28	not applicable	not applicable	not applicable	uncalculated	uncalculated	not available	62	cancer	Homo sapiens	male	4	not available
32	SRR5621451	SAMN07163823	1471	1.61 M	MIGS/MIMS/MIMARKS.human-associated, MIMS.me	1.10 Mb	SRX2865055	NCI17_lung_sample_37	human lung metagenome	2017-05-3119:00:00Z	NCI17_Lung_sample_37	2010-05-04	not applicable	not applicable	not applicable	uncalculated	uncalculated	not available	63	non-cancer control	Homo sapiens	male	49	not available
33	SRR5621452	SAMN07163822	1419	17.07 M	MIGS/MIMS/MIMARKS.human-associated, MIMS.me	11.85 Mb	SRX2865054	NCI16_lung_sample_86	human lung metagenome	2017-05-3119:31:00Z	NCI16_Lung_sample_86	2010-08-17	not applicable	not applicable	not applicable	uncalculated	uncalculated	not available	74	non-cancer control	Homo sapiens	male	50	not available
34	SRR5621453	SAMN07163821	1467	336.00 k	MIGS/MIMS/MIMARKS.human-associated, MIMS.me	294.07 kb	SRX2865053	NCI16_lung_sample_6	human lung metagenome	2017-05-3016:02:00Z	NCI16_Lung_sample_6	1996-05-29	not applicable	not applicable	not applicable	uncalculated	uncalculated	not available	65	cancer	Homo sapiens	female	11	not available
35	SRR5621454	SAMN07163820	1544	245.56 k	MIGS/MIMS/MIMARKS.human-associated, MIMS.me	238.79 kb	SRX2865052	NCI16_lung_sample_14	human lung metagenome	2017-05-3016:02:00Z	NCI16_Lung_sample_14	1995-07-14	not applicable	not applicable	not applicable	uncalculated	uncalculated	not available	68	non-cancer control	Homo sapiens	male	8	not available
36	SRR5621455	SAMN07163829	1689	650.28 k	MIGS/MIMS/MIMARKS.human-associated, MIMS.me	532.64 kb	SRX2865051	NCI19_lung_sample_16	human lung metagenome	2017-05-3016:02:00Z	NCI19_Lung_sample_16	2003-06-03	not applicable	not applicable	not applicable	uncalculated	uncalculated	not available	67	non-cancer control	Homo sapiens	male	58	not available
37	SRR5621456	SAMN07163828	1617	554.66 k	MIGS/MIMS/MIMARKS.human-associated, MIMS.me	466.54 kb	SRX2865050	NCI18_lung_sample_72	human lung metagenome	2017-05-3016:02:00Z	NCI18_Lung_sample_72	1993-04-06	not applicable	not applicable	not applicable	uncalculated	uncalculated	not available	70	cancer	Homo sapiens	male	2	not available
38	SRR5621457	SAMN07163830	1777	5.07 M	MIGS/MIMS/MIMARKS.human-associated, MIMS.me	3.62 Mb	SRX2865049	NCI19_lung_sample_53	human lung metagenome	2017-05-3016:02:00Z	NCI19_Lung_sample_53	1995-01-04	not applicable	not applicable	not applicable	uncalculated	uncalculated	not available	54	non-cancer control	Homo sapiens	male	6	not available
39	SRR5621458	SAMN07163831	1552	592.87 k	MIGS/MIMS/MIMARKS.human-associated, MIMS.me	469.94 kb	SRX2865048	NCI19_lung_sample_63	human lung metagenome	2017-05-3016:02:00Z	NCI19_Lung_sample_63	not available	not applicable	not applicable	not applicable	uncalculated	uncalculated	not available	63	non-cancer control	Homo sapiens	female	68	not available
40	SRR5621459	SAMN07163832	1397	511.62 k	MIGS/MIMS/MIMARKS.human-associated, MIMS.me	411.77 kb	SRX2865047	NCI20_lung_sample_113	human lung metagenome	2017-05-3016:02:00Z	NCI20_Lung_sample_113	1999-03-24	not applicable	not applicable	not applicable	uncalculated	uncalculated	not available	77	non-cancer control	Homo sapiens	male	21	not available
41	SRR5621460	SAMN07163833	1161	1.36 M	MIGS/MIMS/MIMARKS.human-associated, MIMS.me	904.80 kb	SRX2865046	NCI20_lung_sample_90	human lung metagenome	2017-05-3016:02:00Z	NCI20_Lung_sample_90	2001-02-13	not applicable	not applicable	not applicable	uncalculated	uncalculated	not available	76	non-cancer control	Homo sapiens	male	37	not available
42	SRR5621461	SAMN07163834	1527	99.26 k	MIGS/MIMS/MIMARKS.human-associated, MIMS.me	119.62 kb	SRX2865045	NCI21_lung_sample_96	human lung metagenome	2017-05-3016:02:00Z	NCI21_Blank_well_96	not available	not applicable	not applicable	not applicable	uncalculated	uncalculated	not available	not applicable	control	not applicable	not applicable	93	not available
43	SRR5621462	SAMN07163835	1477	85.67 k	MIGS/MIMS/MIMARKS.human-associated, MIMS.me	109.33 kb	SRX2865044	NCI21_blank_well_17	human lung metagenome	2017-05-3016:02:00Z	NCI21_Lung_sample_17	1998-02-10	not applicable	not applicable	not applicable	uncalculated	uncalculated	not available	72	non-cancer control	Homo sapiens	female	19	not available
44	SRR5621463	SAMN07163836	1440	87.86 k	MIGS/MIMS/MIMARKS.human-associated, MIMS.me	111.40 kb	SRX2865043	NCI21_lung_sample_29	human lung metagenome	2017-05-3016:02:00Z	NCI21_Lung_sample_29	1999-11-23	not applicable	not applicable	not applicable	uncalculated	uncalculated	not available	62	non-cancer control	Homo sapiens	male	29	not available
45	SRR5621464	SAMN07163837	1465	567.30 k	MIGS/MIMS/MIMARKS.human-associated, MIMS.me	451.49 kb	SRX2865042	NCI22_lung_sample_101	human lung metagenome	2017-05-3016:02:00Z	NCI22_Lung_sample_101	not available	not applicable	not applicable	not applicable	uncalculated	uncalculated	not available	72	non-cancer control	Homo sapiens	male	83	not available
46	SRR5621465	SAMN07163838	1245	185.65 k	MIGS/MIMS/MIMARKS.human-associated, MIMS.me	186.73 kb	SRX2865041	NCI22_lung_sample_35	human lung metagenome	2017-05-3016:02:00Z	NCI22_Lung_sample_35	2000-10-12	not applicable	not applicable	not applicable	uncalculated	uncalculated	not available	68	non-cancer control	Homo sapiens	male	36	not available
47	SRR5621466	SAMN07163839	1456	43.68 k	MIGS/MIMS/MIMARKS.human-associated, MIMS.me	82.84 kb	SRX2865040	NCI23_lung_sample_100	human lung metagenome	2017-05-3016:02:00Z	NCI23_Lung_sample_100	not available	not applicable	not applicable	not applicable	uncalculated	uncalculated	not available	67	non-cancer control	Homo sapiens	female	75	not available
48	SRR5621467	SAMN07163849	1558	1.55 M	MIGS/MIMS/MIMARKS.human-associated, MIMS.me	1.10 Mb	SRX2865039	NCI27_lung_sample_71	human lung metagenome	2017-05-3016:02:00Z	NCI27_Lung_sample_71	1993-04-06	not applicable	not applicable	not applicable	uncalculated	uncalculated	not available	70	non-cancer control	Homo sapiens	male	1	not available
49	SRR5621468	SAMN07163848	1190	2.84 M	MIGS/MIMS/MIMARKS.human-associated, MIMS.me	1.81 Mb	SRX2865038	NCI27_lung_sample_126	human lung metagenome	2017-05-3016:02:00Z	NCI27_Lung_sample_126	1996-10-30	not applicable	not applicable	not applicable	uncalculated	uncalculated	not available	69	cancer	Homo sapiens	female	15	not available
50	SRR5621469	SAMN07163845	1359	99.21 k	MIGS/MIMS/MIMARKS.human-associated, MIMS.me	120.88 kb	SRX2865037	NCI25_lung_sample_15	human lung metagenome	2017-05-3016:02:00Z	NCI25_Lung_sample_15	1995-07-14	not applicable	not applicable	not applicable	uncalculated	uncalculated	not available	68	cancer	Homo sapiens	male	9	not available
51	SRR5621470	SAMN07163844	1524	3.18 M	MIGS/MIMS/MIMARKS.human-associated, MIMS.me	2.38 Mb	SRX2865036	NCI25_control_116	human lung metagenome	2017-05-3016:03:00Z	NCI25_Lung_sample_116	not available	not applicable	not applicable	not applicable	uncalculated	uncalculated	not available	49	non-cancer control	Homo sapiens	female	84	not available
52	SRR5621471	SAMN07163847	1490	703.47 k	MIGS/MIMS/MIMARKS.human-associated, MIMS.me	575.19 kb	SRX2865035	NCI26_lung_sample_97	human lung metagenome	2017-05-3016:02:00Z	NCI26_Lung_sample_97	not available	not applicable	not applicable	not applicable	uncalculated	uncalculated	not available	69	non-cancer control	Homo sapiens	female	72	not available
53	SRR5621472	SAMN07163846	1455	1.04 M	MIGS/MIMS/MIMARKS.human-associated, MIMS.me	765.24 kb	SRX2865034	NCI26_lung_sample_74	human lung metagenome	2017-05-3016:02:00Z	NCI26_Lung_sample_74	1996-10-02	not applicable	not applicable	not applicable	uncalculated	uncalculated	not available	69	non-cancer control	Homo sapiens	female	12	not available
54	SRR5621473	SAMN07163841	1622	5.83 M	MIGS/MIMS/MIMARKS.human-associated, MIMS.me	4.15 Mb	SRX2865033	NCI24_lung_sample_54	human lung metagenome	2017-05-3016:03:00Z	NCI24_Lung_sample_54	1995-01-04	not applicable	not applicable	not applicable	uncalculated	uncalculated	not available	54	cancer	Homo sapiens	male	7	not available
55	SRR5621474	SAMN07163840	1473	22.10 k	MIGS/MIMS/MIMARKS.human-associated, MIMS.me	67.05 kb	SRX2865032	NCI24_lung_sample_25	human lung metagenome	2017-05-3016:02:00Z	NCI24_Lung_sample_25	1999-04-28	not applicable	not applicable	not applicable	uncalculated	uncalculated	not available	62	non-cancer control	Homo sapiens	female	23	not available
56	SRR5621475	SAMN07163843	1488	782.96 k	MIGS/MIMS/MIMARKS.human-associated, MIMS.me	557.21 kb	SRX2865031	NCI25_lung_sample_1	human lung metagenome	2017-05-3016:02:00Z	NCI25_Lung_sample_1	not available	not applicable	not applicable	not applicable	uncalculated	uncalculated	not available	65	non-cancer control	Homo sapiens	female	65	not available
57	SRR5621476	SAMN07163842	1492	94.04 k	MIGS/MIMS/MIMARKS.human-associated, MIMS.me	107.28 kb	SRX2865030	NCI25_lung_sample_124	human lung metagenome	2017-05-3016:02:00Z	NCI25_Control_124	not available	not applicable	not applicable	not applicable	uncalculated	uncalculated	not available	not applicable	control	not applicable	not applicable	54	not available
58	SRR5621477	SAMN07163866	1478	4.65 M	MIGS/MIMS/MIMARKS.human-associated, MIMS.me	3.05 Mb	SRX2865029	NCI33_lung_sample_48	human lung metagenome	2017-05-3016:03:00Z	NCI33_Lung_sample_48	not available	not applicable	not applicable	not applicable	uncalculated	uncalculated	not available	65	non-cancer control	Homo sapiens	male	64	not available
59	SRR5621478	SAMN04915464	1495	752.15 k	Human	584.48 kb	SRX2865028	NCI19_lung_sample_78	Homo sapiens	2017-05-3016:02:00Z	554.S5.L001.R1.001.Plate.4b.R1														76	14:12:31	Harris, Curtis C/NCI-MD	cancer case	female	lung
60	SRR5621479	SAMN04915305	1430	595.01 k	Human	478.97 kb	SRX2865027	NCI20_lung_sample_99	Homo sapiens	2017-05-3016:02:00Z	549.S11.L001.R1.001.Plate.1.R1														40	13:35:25	Harris, Curtis C/NCI-MD	cancer case	male	lung
61	SRR5621480	SAMN04915364	1530	593.76 k	Human	478.50 kb	SRX2865026	NCI20_lung_sample_13	Homo sapiens	2017-05-3016:02:00Z	85.S59.L001.R1.001.Plate.2.R1														62	13:51:46	Harris, Curtis C/NCI-MD	cancer case	female	lung
62	SRR5621481	SAMN04915328	1368	287.39 k	Human	252.29 kb	SRX2865025	NCI21_lung_sample_34	Homo sapiens	2017-05-3016:02:00Z	16.S79.L001.R1.001.Plate.4b.R1														75	12:54:19	Harris, Curtis C/NCI-MD	cancer case	male	lung
63	SRR5621482	SAMN04915475	1350	1.85 M	Human	1.36 Mb	SRX2865024	NCI14_lung_sample_22	Homo sapiens	2017-05-3016:03:00Z	575.S29.L001.R1.001.Plate.1.R1														66	12:08:14	Harris, Curtis C/NCI-MD	cancer case	male	lung
64	SRR5621483	SAMN04915504	1588	1.07 M	Human	870.69 kb	SRX2865023	NCI16_lung_sample_46	Homo sapiens	2017-05-3016:02:00Z	632.S56.L001.R1.001.Plate.4b.R1														71	14:46:05	Harris, Curtis C/NCI-MD	cancer case	female	lung
65	SRR5621484	SAMN04915337	1444	2.33 M	Human	1.65 Mb	SRX2865022	NCI17_lung_sample_60	Homo sapiens	2017-05-3119:00:00Z	5.Le26.S47.L001.R1.001.Plate.5.R1														64	10:29:28	Harris, Curtis C/NCI-MD	cancer case	female	lung
66	SRR5621485	SAMN04915344	1452	1.03 M	Human	777.58 kb	SRX2865021	NCI18_lung_sample_119	Homo sapiens	2017-05-3016:03:00Z	37.S53.L001.R1.001.Plate.2.R1														58	08:51:47	Harris, Curtis C/NCI-MD	cancer case	male	lung
67	SRR5621486	SAMN07163869	1520	142.89 k	MIGS/MIMS/MIMARKS.human-associated, MIMS.me	155.04 kb	SRX2865020	NCI34_lung_sample_66	human lung metagenome	2017-05-3016:02:00Z	NCI34_Lung_sample_66	2000-07-19	not applicable	not applicable	not applicable	uncalculated	uncalculated	not available	79	non-cancer control	Homo sapiens	male	33	not available
68	SRR5621487	SAMN07163868	1430	1.68 M	MIGS/MIMS/MIMARKS.human-associated, MIMS.me	1.14 Mb	SRX2865019	NCI34_lung_sample_41	human lung metagenome	2017-05-3016:03:00Z	NCI34_Lung_sample_41	not available	not applicable	not applicable	not applicable	uncalculated	uncalculated	not available	60	non-cancer control	Homo sapiens	male	76	not available
69	SRR5621488	SAMN04915293	1255	411.80 k	Human	334.49 kb	SRX2865018	NCI22_lung_sample_24	Homo sapiens	2017-05-3016:03:00Z	27.Le490.S28.L001.R1.001.Plate.5.R1														74	10:32:32	Harris, Curtis C/NCI-MD	cancer case	female	lung
70	SRR5621489	SAMN04915314	1428	2.99 M	Human	2.07 Mb	SRX2865017	NCI22_lung_sample_123	Homo sapiens	2017-05-3016:03:00Z	582.S18.L001.R1.001.Plate.4b.R1														48	11:26:15	Harris, Curtis C/NCI-MD	cancer case	female	lung
71	SRR5621490	SAMN07163858	1473	2.52 M	MIGS/MIMS/MIMARKS.human-associated, MIMS.me	1.64 Mb	SRX2865016	NCI30_lung_sample_104	human lung metagenome	2017-05-3016:03:00Z	NCI30_Control_104	not available	not applicable	not applicable	not applicable	uncalculated	uncalculated	not available	not applicable	control	not applicable	not applicable	52	not available
72	SRR5621491	SAMN07163859	1495	1.49 M	MIGS/MIMS/MIMARKS.human-associated, MIMS.me	1,005.52 kb	SRX2865015	NCI30_lung_sample_110	human lung metagenome	2017-05-3016:03:00Z	NCI30_Lung_sample_110	2000-06-13	not applicable	not applicable	not applicable	uncalculated	uncalculated	not available	82	non-cancer control	Homo sapiens	female	32	not available
73	SRR5621492	SAMN07163856	1580	2.27 M	MIGS/MIMS/MIMARKS.human-associated, MIMS.me	1.64 Mb	SRX2865014	NCI29_lung_sample_43	human lung metagenome	2017-05-3016:03:00Z	NCI29_Lung_sample_43	2010-05-04	not applicable	not applicable	not applicable	uncalculated	uncalculated	not available	63	cancer	Homo sapiens	male	61	not available
74	SRR5621493	SAMN07163857	1616	11.34 M	MIGS/MIMS/MIMARKS.human-associated, MIMS.me	7.78 Mb	SRX2865013	NCI29_control_52	human lung metagenome	2017-05-3016:03:00Z	NCI29_Lung_sample_52	not available	not applicable	not applicable	not applicable	uncalculated	uncalculated	not available	55	non-cancer control	Homo sapiens	male	78	not available
75	SRR5621494	SAMN07163854	1472	1.44 M	MIGS/MIMS/MIMARKS.human-associated, MIMS.me	991.56 kb	SRX2865012	NCI28_lung_sample_79	human lung metagenome	2017-05-3016:03:00Z	NCI28_Lung_sample_79	1999-06-30	not applicable	not applicable	not applicable	uncalculated	uncalculated	not available	66	non-cancer control	Homo sapiens	female	25	not available
76	SRR5621495	SAMN07163855	1543	177.54 k	MIGS/MIMS/MIMARKS.human-associated, MIMS.me	178.85 kb	SRX2865011	NCI29_lung_sample_39	human lung metagenome	2017-05-3016:03:00Z	NCI29_Lung_sample_39	2010-05-04	not applicable	not applicable	not applicable	uncalculated	uncalculated	not available	63	cancer	Homo sapiens	male	60	not available
77	SRR5621496	SAMN07163852	1534	1.68 M	MIGS/MIMS/MIMARKS.human-associated, MIMS.me	1.18 Mb	SRX2865010	NCI28_lung_sample_10	human lung metagenome	2017-05-3016:03:00Z	NCI28_Lung_sample_10	1992-03-18	not applicable	not applicable	not applicable	uncalculated	uncalculated	not available	70	cancer	Homo sapiens	male	46	not available
78	SRR5621497	SAMN07163853	1425	9.27 M	MIGS/MIMS/MIMARKS.human-associated, MIMS.me	6.21 Mb	SRX2865009	NCI28_lung_sample_122	human lung metagenome	2017-05-3016:03:00Z	NCI28_Lung_sample_122	2001-02-14	not applicable	not applicable	not applicable	uncalculated	uncalculated	not available	77	non-cancer control	Homo sapiens	male	38	not available
79	SRR5621498	SAMN07163850	1443	3.32 M	MIGS/MIMS/MIMARKS.human-associated, MIMS.me	2.35 Mb	SRX2865008	NCI27_lung_sample_76	human lung metagenome	2017-05-3016:03:00Z	NCI27_Lung_sample_76	not available	not applicable	not applicable	not applicable	uncalculated	uncalculated	not available	61	non-cancer control	Homo sapiens	male	80	not available
80	SRR5621499	SAMN07163851	1492	1.90 M	MIGS/MIMS/MIMARKS.human-associated, MIMS.me	1.30 Mb	SRX2865007	NCI27_lung_sample_8	human lung metagenome	2017-05-3016:03:00Z	NCI27_Lung_sample_8	not available	not applicable	not applicable	not applicable	uncalculated	uncalculated	not available	69	non-cancer control	Homo sapiens	female	71	not available
81	SRR5621500	SAMN04915331	1475	337.85 k	Human	301.02 kb	SRX2865006	NCI08_lung_sample_62	Homo sapiens	2017-05-3016:03:00Z	19.S27.L001.R1.001.Plate.2.R1														61	13:25:56	Harris, Curtis C/NCI-MD	cancer case	female	lung
82	SRR5621501	SAMN04915488	1387	360.82 k	Human	321.43 kb	SRX2865005	NCI06_lung_sample_36	Homo sapiens	2017-05-3016:03:00Z	594.S30.L001.R1.001.Plate.4b.R1														66	14:37:37	Harris, Curtis C/NCI-MD	cancer case	female	lung
83	SRR5621502	SAMN04915291	1537	3.72 M	Human	2.96 Mb	SRX2865004	NCI06_lung_sample_114	Homo sapiens	2017-05-3016:03:00Z	23.Le431.S71.L001.R1.001.Plate.5.R1														59	15:29:03	Harris, Curtis C/NCI-MD	cancer case	female	lung
84	SRR5621503	SAMN04915495	707	21.24 k	Human	65.86 kb	SRX2865003	NCI05_lung_sample_30	Homo sapiens	2017-05-3016:03:00Z	615.S39.L001.R1.001.Plate.4b.R1														51	11:42:49	Harris, Curtis C/NCI-MD	cancer case	female	lung
85	SRR5621504	SAMN04915275	1398	3.94 M	Human	2.72 Mb	SRX2865002	NCI12_lung_sample_95	Homo sapiens	2017-05-3016:03:00Z	337.S54.L001.R1.001.Plate.1.R1														71	15:52:20	Harris, Curtis C/NCI-MD	cancer case	female	lung
86	SRR5621505	SAMN04915510	1627	1.60 M	Human	1.19 Mb	SRX2865001	NCI11_lung_sample_106	Homo sapiens	2017-05-3016:03:00Z	640.S64.L001.R1.001.Plate.4b.R1														63	14:22:54	Harris, Curtis C/NCI-MD	non-cancer control	female	lung
87	SRR5621506	SAMN04915260	1551	108.59 k	Human	131.22 kb	SRX2865000	NCI10_lung_sample_7	Homo sapiens	2017-05-3016:03:00Z	290.S51.L001.R1.001.Plate.1.R1														66	10:07:59	Harris, Curtis C/NCI-MD	cancer case	female	lung
88	SRR5621507	SAMN04915373	1756	669.16 k	Human	575.99 kb	SRX2864999	NCI08_lung_sample_111	Homo sapiens	2017-05-3016:03:00Z	111.S22.L001.R1.001.Plate.2.R1														58	11:05:49	Harris, Curtis C/NCI-MD	cancer case	female	lung
89	SRR5621508	SAMN04915416	1444	849.16 k	Human	626.69 kb	SRX2864998	NCI14_lung_sample_28	Homo sapiens	2017-05-3016:03:00Z	230.S7.L001.R1.001.Plate.3.R1														68	14:48:55	Harris, Curtis C/NCI-MD	cancer case	male	lung
90	SRR5621509	SAMN04915347	1451	16.22 M	Human	11.48 Mb	SRX2864997	NCI13_lung_sample_50	Homo sapiens	2017-05-3016:04:00Z	62.S90.L001.R1.001.Plate.4b.R1														62	10:34:52	Harris, Curtis C/NCI-MD	cancer case	female	lung
91	SRR5621510	SAMN07163780	1675	423.93 k	MIGS/MIMS/MIMARKS.human-associated, MIMS.me	386.57 kb	SRX2864996	NCI01_lung_sample_102	human lung metagenome	2017-05-3016:03:00Z	NCI01_Lung_sample_102	2002-03-05	not applicable	not applicable	not applicable	uncalculated	uncalculated	not available	56	non-cancer control	Homo sapiens	male	40	not available
92	SRR5621511	SAMN07163781	3050	3.05 k	MIGS/MIMS/MIMARKS.human-associated, MIMS.me	52.75 kb	SRX2864995	NCI01_lung_sample_108	human lung metagenome	2017-05-3016:03:00Z	NCI01_Lung_sample_108	not available	not applicable	not applicable	not applicable	uncalculated	uncalculated	not available	68	non-cancer control	Homo sapiens	male	63	not available
93	SRR5621512	SAMN07163782	1446	297.90 k	MIGS/MIMS/MIMARKS.human-associated, MIMS.me	261.28 kb	SRX2864994	NCI02_lung_sample_20	human lung metagenome	2017-05-3016:03:00Z	NCI02_Blank_well_20	not available	not applicable	not applicable	not applicable	uncalculated	uncalculated	not available	not applicable	control	not applicable	not applicable	88	not available
94	SRR5621513	SAMN07163783	3050	3.05 k	MIGS/MIMS/MIMARKS.human-associated, MIMS.me	52.75 kb	SRX2864993	NCI02_blank_well_40	human lung metagenome	2017-05-3016:03:00Z	NCI02_Blank_well_40	not available	not applicable	not applicable	not applicable	uncalculated	uncalculated	not available	not applicable	control	not applicable	not applicable	90	not available
95	SRR5621514	SAMN07163784	1386	49.93 k	MIGS/MIMS/MIMARKS.human-associated, MIMS.me	91.87 kb	SRX2864992	NCI02_blank_well_5	human lung metagenome	2017-05-3016:03:00Z	NCI02_Lung_sample_5	1996-05-29	not applicable	not applicable	not applicable	uncalculated	uncalculated	not available	65	non-cancer control	Homo sapiens	female	10	not available
96	SRR5621515	SAMN07163785	3050	3.05 k	MIGS/MIMS/MIMARKS.human-associated, MIMS.me	52.75 kb	SRX2864991	NCI03_blank_well_112	human lung metagenome	2017-05-3016:03:00Z	NCI03_Blank_well_112	not available	not applicable	not applicable	not applicable	uncalculated	uncalculated	not available	not applicable	control	not applicable	not applicable	86	not available
97	SRR5621516	SAMN07163786	1446	297.90 k	MIGS/MIMS/MIMARKS.human-associated, MIMS.me	261.48 kb	SRX2864990	NCI03_lung_sample_120	human lung metagenome	2017-05-3016:03:00Z	NCI03_Blank_well_120	not available	not applicable	not applicable	not applicable	uncalculated	uncalculated	not available	not applicable	control	not applicable	not applicable	87	not available
98	SRR5621517	SAMN07163787	1481	7.41 k	MIGS/MIMS/MIMARKS.human-associated, MIMS.me	58.01 kb	SRX2864989	NCI03_blank_well_4	human lung metagenome	2017-05-3016:03:00Z	NCI03_Blank_well_4	not available	not applicable	not applicable	not applicable	uncalculated	uncalculated	not available	not applicable	control	not applicable	not applicable	89	not available
99	SRR5621518	SAMN07163788	1527	1.53 k	MIGS/MIMS/MIMARKS.human-associated, MIMS.me	50.68 kb	SRX2864988	NCI04_lung_sample_84	human lung metagenome	2017-05-3016:03:00Z	NCI04_Blank_well_84	not available	not applicable	not applicable	not applicable	uncalculated	uncalculated	not available	not applicable	control	not applicable	not applicable	92	not available
100	SRR5621519	SAMN07163789	3050	3.05 k	MIGS/MIMS/MIMARKS.human-associated, MIMS.me	52.75 kb	SRX2864987	NCI04_lung_sample_9	human lung metagenome	2017-05-3016:03:00Z	NCI04_Lung_sample_9	1992-03-18	not applicable	not applicable	not applicable	uncalculated	uncalculated	not available	70	non-cancer control	Homo sapiens	male	45	not available
101	SRR5621520	SAMN07163794	1703	1.88 M	MIGS/MIMS/MIMARKS.human-associated, MIMS.me	1.39 Mb	SRX2864986	NCI07_lung_sample_11	human lung metagenome	2017-05-3016:03:00Z	NCI07_Lung_sample_11	2001-11-08	not applicable	not applicable	not applicable	uncalculated	uncalculated	not available	58	non-cancer control	Homo sapiens	male	39	not available
102	SRR5621521	SAMN07163795	1466	648.36 k	MIGS/MIMS/MIMARKS.human-associated, MIMS.me	497.41 kb	SRX2864985	NCI07_lung_sample_117	human lung metagenome	2017-05-3016:03:00Z	NCI07_Lung_sample_117	1999-06-16	not applicable	not applicable	not applicable	uncalculated	uncalculated	not available	55	non-cancer control	Homo sapiens	male	24	not available
103	SRR5621522	SAMN07163796	1563	4.94 M	MIGS/MIMS/MIMARKS.human-associated, MIMS.me	3.41 Mb	SRX2864984	NCI07_lung_sample_121	human lung metagenome	2017-05-3016:03:00Z	NCI07_Lung_sample_121	not available	not applicable	not applicable	not applicable	uncalculated	uncalculated	not available	49	non-cancer control	Homo sapiens	male	69	not available
104	SRR5621523	SAMN07163797	1457	584.45 k	MIGS/MIMS/MIMARKS.human-associated, MIMS.me	449.78 kb	SRX2864983	NCI07_lung_sample_31	human lung metagenome	2017-05-3016:03:00Z	NCI07_Lung_sample_31	1999-08-03	not applicable	not applicable	not applicable	uncalculated	uncalculated	not available	79	cancer	Homo sapiens	male	55	not available
105	SRR5621524	SAMN07163790	1473	5.89 k	MIGS/MIMS/MIMARKS.human-associated, MIMS.me	56.06 kb	SRX2864982	NCI05_lung_sample_44	human lung metagenome	2017-05-3016:03:00Z	NCI05_Blank_well_44	not available	not applicable	not applicable	not applicable	uncalculated	uncalculated	not available	not applicable	control	not applicable	not applicable	91	not available
106	SRR5621525	SAMN07163791	815	77.43 k	MIGS/MIMS/MIMARKS.human-associated, MIMS.me	103.86 kb	SRX2864981	NCI05_blank_well_33	human lung metagenome	2017-05-3016:03:00Z	NCI05_Lung_sample_33	2000-01-04	not applicable	not applicable	not applicable	uncalculated	uncalculated	not available	49	non-cancer control	Homo sapiens	male	30	not available
107	SRR5621526	SAMN07163792	1490	4.73 M	MIGS/MIMS/MIMARKS.human-associated, MIMS.me	3.56 Mb	SRX2864980	NCI06_lung_sample_83	human lung metagenome	2017-05-3016:03:00Z	NCI06_Lung_sample_83	2010-05-04	not applicable	not applicable	not applicable	uncalculated	uncalculated	not available	63	cancer	Homo sapiens	male	62	not available
108	SRR5621527	SAMN07163793	1477	428.41 k	MIGS/MIMS/MIMARKS.human-associated, MIMS.me	391.80 kb	SRX2864979	NCI06_lung_sample_98	human lung metagenome	2017-05-3016:03:00Z	NCI06_Lung_sample_98	2000-05-17	not applicable	not applicable	not applicable	uncalculated	uncalculated	not available	52	non-cancer control	Homo sapiens	male	31	not available
109	SRR5621528	SAMN07163798	1590	39.25 M	MIGS/MIMS/MIMARKS.human-associated, MIMS.me	28.51 Mb	SRX2864978	NCI08_lung_sample_87	human lung metagenome	2017-05-3016:05:00Z	NCI08_Lung_sample_87	2010-08-17	not applicable	not applicable	not applicable	uncalculated	uncalculated	not available	74	cancer	Homo sapiens	male	51	not available
110	SRR5621529	SAMN07163799	1435	252.63 k	MIGS/MIMS/MIMARKS.human-associated, MIMS.me	219.89 kb	SRX2864977	NCI09_lung_sample_27	human lung metagenome	2017-05-3016:03:00Z	NCI09_Lung_sample_27	1997-01-08	not applicable	not applicable	not applicable	uncalculated	uncalculated	not available	48	non-cancer control	Homo sapiens	female	16	not available
111	SRR5621530	SAMN04915389	1045	12.55 k	Human	61.80 kb	SRX2864976	NCI04_lung_sample_18	Homo sapiens	2017-05-3016:03:00Z	14.Le187.S59.L001.R1.001.Plate.5.R1														60	14:28:33	Harris, Curtis C/NCI-MD	cancer case	male	lung
112	SRR5621531	SAMN04915443	318	1.27 k	Human	52.52 kb	SRX2864975	NCI04_lung_sample_26	Homo sapiens	2017-05-3016:03:00Z	508.S10.L001.R1.001.Plate.1.R1														29	10:15:31	Harris, Curtis C/NCI-MD	non-cancer control	male	lung
113	SRR5621532	SAMN07163874	1490	7.02 M	MIGS/MIMS/MIMARKS.human-associated, MIMS.me	4.64 Mb	SRX2864974	NCI36_mock_134	synthetic metagenome	2017-05-3016:04:00Z	NCI36_mock_134	not available	not applicable	not applicable	not applicable	uncalculated	uncalculated	not available	not applicable	control	not applicable	not applicable	95	not available
114	SRR5621533	SAMN07163875	1486	11.49 M	MIGS/MIMS/MIMARKS.human-associated, MIMS.me	7.43 Mb	SRX2864973	NCI36_mock_135	synthetic metagenome	2017-05-3016:04:00Z	NCI36_mock_135	not available	not applicable	not applicable	not applicable	uncalculated	uncalculated	not available	not applicable	control	not applicable	not applicable	96	not available
115	SRR5621534	SAMN07163876	1490	19.47 M	MIGS/MIMS/MIMARKS.human-associated, MIMS.me	12.72 Mb	SRX2864972	NCI36_mock_136	synthetic metagenome	2017-05-3016:04:00Z	NCI36_mock_136	not available	not applicable	not applicable	not applicable	uncalculated	uncalculated	not available	not applicable	control	not applicable	not applicable	97	not available
116	SRR5621535	SAMN04915257	840	239.46 k	Human	230.44 kb	SRX2864971	NCI02_lung_sample_91	Homo sapiens	2017-05-3016:03:00Z	274.S26.L001.R1.001.Plate.1.R1														72	08:30:41	Harris, Curtis C/NCI-MD	cancer case	male	lung
117	SRR5621536	SAMN07163870	1235	19.03 M	MIGS/MIMS/MIMARKS.human-associated, MIMS.me	12.41 Mb	SRX2864970	NCI34_lung_sample_85	human lung metagenome	2017-05-3016:04:00Z	NCI34_Lung_sample_85	not available	not applicable	not applicable	not applicable	uncalculated	uncalculated	not available	49	non-cancer control	Homo sapiens	female	81	not available
118	SRR5621537	SAMN07163871	1475	13.80 M	MIGS/MIMS/MIMARKS.human-associated, MIMS.me	9.33 Mb	SRX2864969	NCI35_control_88	human lung metagenome	2017-05-3016:04:00Z	NCI35_Control_88	not available	not applicable	not applicable	not applicable	uncalculated	uncalculated	not available	not applicable	control	not applicable	not applicable	53	not available
119	SRR5621538	SAMN07163872	1495	7.83 M	MIGS/MIMS/MIMARKS.human-associated, MIMS.me	5.08 Mb	SRX2864968	NCI35_lung_sample_75	human lung metagenome	2017-05-3016:04:00Z	NCI35_Lung_sample_75	1996-10-02	not applicable	not applicable	not applicable	uncalculated	uncalculated	not available	69	cancer	Homo sapiens	female	13	not available
120	SRR5621539	SAMN07163873	1475	9.39 M	MIGS/MIMS/MIMARKS.human-associated, MIMS.me	6.09 Mb	SRX2864967	NCI36_mock_133	synthetic metagenome	2017-05-3016:04:00Z	NCI36_mock_133	not available	not applicable	not applicable	not applicable	uncalculated	uncalculated	not available	not applicable	control	not applicable	not applicable	94	not available
121	SRR5621540	SAMN07163801	1429	3.82 M	MIGS/MIMS/MIMARKS.human-associated, MIMS.me	2.54 Mb	SRX2864966	NCI09_lung_sample_55	human lung metagenome	2017-05-3016:04:00Z	NCI09_Lung_sample_55	1987-09-28	not applicable	not applicable	not applicable	uncalculated	uncalculated	not available	62	non-cancer control	Homo sapiens	male	3	not available
122	SRR5621541	SAMN07163800	1690	1.04 M	MIGS/MIMS/MIMARKS.human-associated, MIMS.me	827.74 kb	SRX2864965	NCI09_lung_sample_47	human lung metagenome	2017-05-3016:03:00Z	NCI09_Lung_sample_47	not available	not applicable	not applicable	not applicable	uncalculated	uncalculated	not available	58	non-cancer control	Homo sapiens	male	66	not available
123	SRR5621542	SAMN07163803	1526	1.58 M	MIGS/MIMS/MIMARKS.human-associated, MIMS.me	1.20 Mb	SRX2864964	NCI10_lung_sample_19	human lung metagenome	2017-05-3016:03:00Z	NCI10_Lung_sample_19	not available	not applicable	not applicable	not applicable	uncalculated	uncalculated	not available	52	non-cancer control	Homo sapiens	female	79	not available
124	SRR5621543	SAMN07163802	1646	599.41 k	MIGS/MIMS/MIMARKS.human-associated, MIMS.me	503.63 kb	SRX2864963	NCI10_lung_sample_105	human lung metagenome	2017-05-3016:03:00Z	NCI10_Lung_sample_105	2003-06-03	not applicable	not applicable	not applicable	uncalculated	uncalculated	not available	67	non-cancer control	Homo sapiens	male	44	not available
125	SRR5621544	SAMN07163805	1040	3.55 M	MIGS/MIMS/MIMARKS.human-associated, MIMS.me	2.17 Mb	SRX2864962	NCI11_lung_sample_128	human lung metagenome	2017-05-3016:04:00Z	NCI11_Lung_sample_128	1997-08-15	not applicable	not applicable	not applicable	uncalculated	uncalculated	not available	73	cancer	Homo sapiens	female	18	not available
126	SRR5621545	SAMN07163804	1498	19.34 M	MIGS/MIMS/MIMARKS.human-associated, MIMS.me	13.30 Mb	SRX2864961	NCI10_lung_sample_93	human lung metagenome	2017-05-3016:04:00Z	NCI10_Lung_sample_93	2005-04-18	not applicable	not applicable	not applicable	uncalculated	uncalculated	not available	63	non-cancer control	Homo sapiens	female	47	not available
127	SRR5621546	SAMN07163807	1461	878.50 k	MIGS/MIMS/MIMARKS.human-associated, MIMS.me	647.09 kb	SRX2864960	NCI11_lung_sample_59	human lung metagenome	2017-05-3016:04:00Z	NCI11_Lung_sample_59	1999-04-14	not applicable	not applicable	not applicable	uncalculated	uncalculated	not available	66	non-cancer control	Homo sapiens	male	22	not available
128	SRR5621547	SAMN07163806	1431	861.57 k	MIGS/MIMS/MIMARKS.human-associated, MIMS.me	630.83 kb	SRX2864959	NCI11_lung_sample_21	human lung metagenome	2017-05-3016:03:00Z	NCI11_Lung_sample_21	2000-09-27	not applicable	not applicable	not applicable	uncalculated	uncalculated	not available	73	non-cancer control	Homo sapiens	male	35	not available
129	SRR5621548	SAMN07163809	1409	3.44 M	MIGS/MIMS/MIMARKS.human-associated, MIMS.me	2.52 Mb	SRX2864958	NCI12_lung_sample_42	human lung metagenome	2017-05-3016:04:00Z	NCI12_Lung_sample_42	not available	not applicable	not applicable	not applicable	uncalculated	uncalculated	not available	58	non-cancer control	Homo sapiens	male	67	not available
130	SRR5621549	SAMN07163808	1520	1.27 M	MIGS/MIMS/MIMARKS.human-associated, MIMS.me	943.22 kb	SRX2864957	NCI12_lung_sample_107	human lung metagenome	2017-05-3016:04:00Z	NCI12_Lung_sample_107	2003-06-03	not applicable	not applicable	not applicable	uncalculated	uncalculated	not available	67	non-cancer control	Homo sapiens	male	57	not available
131	SRR5621550	SAMN04915401	1473	212.25 k	Human	187.75 kb	SRX2864956	NCI33_lung_sample_67	Homo sapiens	2017-05-3016:03:00Z	208.S5.L001.R1.001.Plate.3.R1														75	10:53:05	Harris, Curtis C/NCI-MD	cancer case	male	lung

## Sheet: 0 (2)
不同肿瘤数据收集
工作状态	序号	PMID	样本	癌症种类	16s区域	数据库	下载号	备注
	4	35834269	802	鼻咽癌	V3-V4	NCBI	PRJNA781360	下载号无效
	8	30143034	143	肺癌	V3–V5	BioProject	3203838
	9	33891617	29	肺癌	V3-V4	NCBI	PRJNA680529
	10	30733306	19	肺癌	V4			补充材料中
√	3	36563106	94	肝内胆管癌	V3-V4	NCBI	PRJNA753723
	21	36173308	64	肝细胞癌	V3-V4	BioProject	PRJNA714196
	22	37462602	78+13+18	肝细胞癌	V3-V4	NGDC	HRA004424	https://ngdc.cncb.ac.cn/gsa‐human/browse/HRA004424
	15	25699023	31	结直肠癌	V3	GenBank	SRP037786
	19	22009990	95	结直肠癌	V3-V5	NCBI	SRP000383
	20	26170900	44	结直肠癌	V5-V6	NCBI	PRJNA284355
√	5	36636719	22	口腔癌	V4	NCBI	PRJNA813634
	7	28500338	20	口腔鳞状细胞癌	V1-V3			补充材料中
	11	27342554	58	乳腺癌	V6	SRA	SRP076038
	12	24421902	10	乳腺癌	V4	NCBI	PRJEB4755
	13	29190829	668	乳腺癌	V3-V5			补充材料中
	14	31420578	64	乳腺癌	V4			补充材料中
√	1	32467386	1010肿瘤	乳腺癌、肺癌、卵巢癌、胰腺癌、黑色素瘤、骨肿瘤和脑肿瘤		NCBI	PRJNA624822
	16	34717543	111	食管鳞状细胞癌	V3-V4	NCBI	PRJNA766558
√	2	28730144	160	胃癌	V3-V4	BioProject	310127
	17	29102920	54	胃癌	V5-V6	NCBI	PRJNA413125
	18	30584008	229	胃癌	V3-V4	GenBank	SRP128749
√	6	31398337	22LTS 21STS	胰腺癌	V4	NCBI	PRJNA542615

## Sheet: OSCC
table S2 data summary of OSCC
SRA	Sample_type
SRR5139797	tumor tissue
SRR5139798	tumor tissue
SRR5139799	tumor tissue
SRR5139800	tumor tissue
SRR5139801	tumor tissue
SRR5139802	tumor tissue
SRR5139803	tumor tissue
SRR5139804	tumor tissue
SRR5139805	tumor tissue
SRR5139806	tumor tissue
SRR5139807	tumor tissue
SRR5139808	tumor tissue
SRR5139809	tumor tissue
SRR5139810	tumor tissue
SRR5139811	tumor tissue
SRR5139812	tumor tissue
SRR5139813	tumor tissue
SRR5139814	tumor tissue
SRR5139815	tumor tissue
SRR5139816	tumor tissue
SRR5141877	healthy tissue
SRR5141878	healthy tissue
SRR5141879	healthy tissue
SRR5141882	healthy tissue
SRR5141894	healthy tissue
SRR5141895	healthy tissue
SRR5141874	healthy tissue
SRR5141875	healthy tissue
SRR5141896	healthy tissue
SRR5141897	healthy tissue
SRR5141893	healthy tissue
SRR5141876	healthy tissue
SRR5141880	healthy tissue
SRR5141881	healthy tissue
SRR5141884	healthy tissue
SRR5141885	healthy tissue
SRR5141891	healthy tissue
SRR5141898	healthy tissue
SRR5141883	healthy tissue
SRR5141892	healthy tissue

[truncated: 7 more sheets: Gastric, 28730144胃癌@, 36563106肝内胆管癌 (2), Lung, Pancreas, 36173308肝细胞癌@, 30584008胃癌@]
