# Supplementary material for: Pan-cancer analysis reveals intratumoral microbial diversity in multiple cancers by amplicon technology
Source: Front Cell Infect Microbiol. 2025 Sep 2;15:1549319. doi: 10.3389/fcimb.2025.1549319 (PMC12438974; doi:10.3389/fcimb.2025.1549319)
Supplement: Supplementary file 2 [file Table2.xlsx]

## Sheet: Liver
table S2 co-abundance network data summary of liver cancer
id	degree	closenessCentrality	betweennessCentrality
Rhodococcus	5	12.1667	0.4
_Unassigned_	9	14.1667	10.6024
Pseudomonas	8	14	7.5131
Lysobacter	15	17.5	71.8897
Afipia	13	16.5	19.5841
Acidovorax	15	17.5	60.4532
Ralstonia	5	11.8333	1.94444
Parcubacteria_genera_incertae_sedis	13	16.5	36.8754
Paraburkholderia	12	16	30.673
Enterococcus	11	15.5	16.6274
Pelomonas	3	10.3333	0
Methylobacterium	12	16	12.7123
Holophaga	4	10.8333	0
Paracoccus	9	14.5	9.91905
Enterobacter	9	14.5	6.60714
Devosia	9	14.5	6.60714
Bacillus	6	12.5	0.925
Saccharibacteria_genera_incertae_sedis	3	10.8333	0
Acinetobacter	1	9.66667	0
Kroppenstedtia	5	12	0.666667
Streptococcus	1	9.66667	0

## Sheet: Pancreas
table S2 co-abundance network data summary of pancreas cancer
id	degree	closenessCentrality	betweennessCentrality
Halomonas	12	17.0333	3.33333
Shewanella	14	18.0333	29.8897
Pseudomonas	5	13.2	0
Citrobacter	14	18.0333	8.36245
Pelomonas	14	18.0333	28.2769
Acinetobacter	14	18.0333	7.26245
Cutibacterium	15	18.5333	24.7625
Bradyrhizobium	16	19.6167	265.829
Stenotrophomonas	11	16.5333	0
Sphingomonas	14	18.0333	22.9625
Methylobacterium	13	17.5333	16.1667
Mesorhizobium	13	17.5333	4.3
Brevundimonas	13	17.5333	2.79579
Enterococcus	2	11.0429	0
Cronobacter	5	13.3667	0
Corynebacterium	11	16.5333	13.9086
Moraxella	9	15.3667	19.9
Streptococcus	3	10.5833	152
Granulicatella	2	8.51667	92
Veillonella	3	13.0833	232
Haemophilus	2	8.26667	4
Ligilactobacillus	2	7.16667	48
Fusobacterium	2	9.53333	20
Staphylococcus	3	11.5429	0
Xanthomonas	3	11.7095	0.25
Bacteroides	1	1	0
Akkermansia	1	1	0
Prevotella	1	5.6619	0

## Sheet: Esophagus
table S2 co-abundance network data summary of esophagus cancer
id	degree	closenessCentrality	betweennessCentrality
Fusobacterium	17	21.5	23.6668
Prevotella	13	20	16.0167
Leptotrichia	17	21.8333	24.7496
Lacisediminimonas	16	21.3333	18.1235
Porphyromonas	11	18.5	2.12478
Neisseria	9	17.5	1.10421
Acidovorax	8	17	1.05665
Hydrogenophaga	13	19.8333	9.25668
Haemophilus	15	20.6667	15.6293
Peptostreptococcus	17	22.5	88.474
Veillonella	10	18	1.70053
Alloprevotella	8	17.5	4.13562
Gemella	14	20.3333	11.548
Methylophilus	15	21.3333	29.9423
Rothia	12	19.3333	8.09981
Mycobacterium	7	16.3333	0.285714
Dialister	12	19.6667	23.6685
Lachnoanaerobaculum	17	22.5	60.8811
Streptococcus	12	20	88.3656
Staphylococcus	8	17	28.4353
Cutibacterium	6	15.8333	16.5874
Granulicatella	8	16.8333	0.2
Bacillus	10	18.5	62.5354
Corynebacterium	8	15.8333	6.44737
Lawsonella	5	13.6667	0
Sphingomonas	10	19	71.904
Pseudomonas	8	17.3333	23.871
Acinetobacter	8	15.8333	6.44737
Hyphomicrobium	6	14.8333	0.742857

## Sheet: Lung
table S2 co-abundance network data summary of lung cancer
id	degree	closenessCentrality	betweennessCentrality
Ralstonia	5	6.91667	58
Acinetobacter	2	5.41667	42
Massilia	1	4.36667	0
Lacunisphaera	4	6.28333	32
Bradyrhizobium	3	5.61667	0
Terrimicrobium	3	5.61667	0
Corynebacterium	2	4.78333	32
Megasphaera	2	4.2	18
Staphylococcus	1	1	0
Diaphorobacter	1	1	0
Paracoccus	1	2.33333	0
Pseudomonas	3	3.5	10
Sphingomonas	1	2.33333	0
Hymenobacter	3	3.5	10
Kocuria	2	3	6
Faecalibacterium	1	2.16667	0
Enterobacter	1	2.33333	0
Rhizobium	1	3.19286	0
Tropheryma	1	3.50952	0
Pelomonas	2	4.78333	18
Rhodococcus	2	3	6
Daejeonella	1	2.33333	0
Nitrosospira	1	2.16667	0

## Sheet: Gastric
table S2 co-abundance network data summary of gastric cancer
id	degree	closenessCentrality	betweennessCentrality
Streptococcus	2	2	0
Haemophilus	2	2	0
Gemella	2	2	0
Fusobacterium	2	2.5	0
Peptostreptococcus	2	2.5	0
Parvimonas	3	3	4
Pseudomonas	1	1	0
Acinetobacter	1	1	0
Leptotrichia	1	2	0

## Sheet: OSCC
table S2 co-abundance network data summary of OSCC
id	degree	closenessCentrality	betweennessCentrality
Streptococcus	6	16	104.957
Fusobacterium	11	18.6667	207.807
Leptotrichia	9	17.4167	93.0595
Capnocytophaga	4	13.6667	6.83333
Granulicatella	3	13.5667	20.4071
Veillonella	5	14.8667	89.7738
Metamycoplasma	5	14.75	103.405
Porphyromonas	8	16.9167	43.0286
Gemella	2	11.8333	0
Pseudomonas	3	13.1667	89.9286
Catonella	8	16.5	34.431
Parvimonas	5	15.25	131.381
Peptostreptococcus	9	17.25	39.6405
Solobacterium	8	16.75	28.0738
Haemophilus	2	10.6	10.4095
Neisseria	4	12.8667	62.7857
Aggregatibacter	4	12.5333	113.2
Prevotella	4	13.4833	14.1095
Rothia	5	13.6167	37.9429
Selenomonas	8	16.5	59.3095
Oribacterium	4	12.8167	5.18571
Eikenella	2	10.6	10.4095
Campylobacter	5	14.3667	40.0238
Treponema	6	14.5333	7.75238
Alloprevotella	4	13.7	16.7405
Enterobacter	3	10.95	58.6667
Citrobacter	3	11.4333	14.7381
Proteus	2	10.6	0
Kingella	1	8.78333	0
EscherichiaShigella	1	7.98333	0

## Sheet: Breast
table S2 co-abundance network data summary of breast cancer
id	degree	closenessCentrality	betweennessCentrality
Pseudomonas	14	17.3012	9.31587
Staphylococcus	5	12.8012	0
Acinetobacter	10	15.3012	5.33333
Anoxybacillus	13	16.8012	5.01587
Flavobacterium	14	17.3012	18.0302
Hydrotalea	13	16.8012	5.01587
Vibrio	12	16.3012	3.95238
Stenotrophomonas	13	16.8012	6.69683
Lactococcus	14	17.9262	175.244
Geobacillus	13	16.8012	5.01587
Alpinimonas	14	17.3012	9.31587
Aquirufa	14	17.9262	124.111
Thermoanaerobacterium	8	14.1345	0
Yersinia	12	16.3012	3.95238
Bradyrhizobium	9	14.1123	0
Bacillus	1	7.08452	0
Delftia	2	9.50952	48
Citrobacter	2	6.90952	92
Cutibacterium	2	7.71667	132
Klebsiella	2	6.10833	48
Comamonas	3	11.6345	0
Lacticaseibacillus	2	8.78333	168
Lactobacillus	4	13.2833	228
Streptococcus	1	4.90635	0
Corynebacterium	3	10.7	203
Prevotella	2	11.5333	56
