# Supplementary material for: Pan-cancer analysis reveals intratumoral microbial diversity in multiple cancers by amplicon technology
Source: Front Cell Infect Microbiol. 2025 Sep 2;15:1549319. doi: 10.3389/fcimb.2025.1549319 (PMC12438974; doi:10.3389/fcimb.2025.1549319)
Supplement: Supplementary file 3 [file Table3.xlsx]

## Sheet: sum_genus
table S3 the abundance of some bacterium in every sample
Genus	Control_sample1469	Control_sample1470	Control_sample1471	Control_sample1472	Control_sample1474	Control_sample1475	Control_sample1476	Control_sample1477	Control_sample1478	Control_sample1479	Control_sample1480	Control_sample1481	Control_sample1482	Control_sample1483	Control_sample1484	Control_sample1485	Control_sample1486	Control_sample1487	Control_sample1488	Control_sample1489	Control_sample1490	Control_sample1491	Control_sample1492	Control_sample1493	Control_sample1494	Control_sample1495	Control_sample1496	Control_sample1497	Control_sample1498	Control_sample1499	Control_sample1500	Control_sample1501	Control_sample1502	Control_sample1503	Control_sample1504	Control_sample1505	Control_sample1506	Control_sample1507	Control_sample1508	Control_sample1509	Control_sample1510	Control_sample1511	Control_sample1512	Control_sample1513	Control_sample1514	Control_sample1515	Control_sample1516	Control_sample1517	Control_sample1518
Acinetobacter	2.7	2.1	0.1	2.6	1.1	1.6	0.8	1.2	0.5	3	3.5	1	0.1	3.2	0.7	2	1.7	1.8	0.9	5.4	3.3	1.4	0.9	0.3	1.6	4.4	3.6	0.6	1.7	2.3	1.5	0.4	0.9	2	0.3	3.7	0.7	0	0	0	0	0.4	0	0	0	0	0	0	1.1
Streptococcus	0.6	1.6	0	3.3	0.2	38.2	0	7.3	4.1	2.4	1.2	0.1	0	0.8	4	0.6	0.4	0.4	23	0.2	0.4	0.2	0.4	0.2	0	0	0.8	0	2.7	3.6	0.2	0.2	0.9	0.5	0	1.3	0.6	1.3	1.2	0.3	5.1	0	53.7	3	3	0	1.2	0	0.2
Fusobacterium	0	0.2	0	0	0	0	0	1.7	0.4	0	0	0	0	0	0	0	0	0	0	0.5	0	0	0	0	0	0	0	0	2.4	0	0	0	0	0.1	0	0	0	0	0	0.2	0.4	0	0	2.5	0	0	0	0	0
Prevotella	0	0	0	0	0	0	0	0	0.6	0	0	0	0	0	0	0	0	0	0	0	0	0	0	0	0	0.2	0	0	1.2	2.4	0	0	0	0	0	0	0.1	0	0	0	0.6	0.1	1.8	0.1	0	0	0	0	0
Haemophilus	0	0.5	0	0	0	0	0	0	3.6	0	0.1	0	0	0	0	0	0	0.4	0	0.2	0	0.3	0.1	0	0	0	0.9	0	0.1	0	0	0	0.3	0	0	0.8	0	0	0	12.2	0.3	0	5.9	1.5	4.4	0.4	0	0	0
Pseudomonas	0.1	1.7	0.7	0.8	0	0.2	0	0.5	0.4	0.7	0	0.1	0.9	1.2	2.1	0.4	0	0	0.6	0.7	0	0.1	30.8	0	2.1	0.6	0.8	0.6	0	2.2	0	0	5.2	0	0.3	1.5	1.3	41.7	87.2	1	31.3	34.8	0.2	0	18.7	0.2	14.8	58	46
Corynebacterium	0	1.1	0	0.5	0.1	0.8	0.1	1.8	0.5	0.4	0.2	0.1	0.8	1.3	5.7	6	0	0.3	0.8	6.6	0.5	0.1	0.5	0	0	1.3	0.9	0.3	0	2.7	0.3	0.2	0.1	0.8	1.1	0.4	0.8	0.4	0	0	0	0	0	0.4	0	0	0	0	0.1
Porphyromonas	0	0.3	0	0	0	0	0	0	0.4	0	0	0	0	0	0.1	0	0	0	0	0.6	0	0	0	0	0	0	0	0	0	0	0	0	0	0	0	0	0	0	0	0	0	0	0	0	0	0	0	0	0
Staphylococcus	0.1	0.8	0	0.4	0	0.3	0.3	2.4	0.8	0	0	0.1	0	0.1	2.1	2	0	0.3	1.1	0.1	1.1	0.2	0.4	0.1	0.7	1	7.3	0.6	0	1.4	0.2	0	0.4	0.1	0.3	0.1	0	0.3	0	0	0	0	0	0.6	0	0	0	0	1.6
Bacillus	0	0.1	0	0	0	0	0	0	0.1	1.5	0	0	0	0	0	0.1	0	0	0	0	0	0	0	0	0	0	0	0	0	0	1	0	0	0.5	0	0	0	0	0	0	0	0	0	0	0	0	0	0	0
Neisseria	0	0	0.1	0.6	0	0	0	0	0.4	0	0	0	0	0.1	0.5	0	0	0	0.3	0.2	0	0	0.2	0	0	0	0	0.3	0	0.1	0.4	0	0	0	0	0	0	0	0	0	0.2	0	0	0	0.1	0	0	1.1	0
Veillonella	0	0	0	0	0	0	0	0.5	1	0	0	0	0	0	0.3	0	1	0	0	0	0	0	0	0	0	0	0	0	0	0	0	0	0	0	0	0	0	0.5	0	0	0.5	0	22.5	0.5	0	16.9	0	0	0
Brevundimonas	0.1	0.2	0	0	0	0	0.5	0	0.1	0.1	0.9	0.1	0	0.1	0.1	0.2	0	0.1	0	0.7	0.8	0	0.9	0.1	0.7	0.1	0.4	0	0	0.1	0.1	0.5	0.1	0.5	0.1	0.6	0.4	0	0	0	0	0.1	0	0	0	0	0	0	0
Ralstonia	0	0	0	0	0	0	0	0	0	0	0.2	0	0	0	0	0	0	0.1	0	0	0.1	0	0	0.2	0.3	0.5	0	0.5	0.1	0	0	0	0.1	0	0	0.1	0.3	0	0	0	0	0	0	0	0	0	0	0	0
Rhodococcus	0	0.1	0	0.2	0.8	0	0	0.3	0	0	0	0	0	0	0	0	0	0.6	0	0.8	0	0	0	0	0	0	0.3	0	0	0.1	0	0	0	0	0	0	0	0	0	0	0	0	0	0	0	0	0	0	0
Lysobacter	0	0	0	0	0	0	0	0	0	0	0	0	0	0	0	0	0	0	0	0	0.2	0	0	0	0	0	0	0	0	0.1	0	0	0	0	0	0	0	0	0	0	0	0	0	0	0	0	0	0	0
Leptotrichia	0	0	0	0.2	0	0	0	0	0.2	0	0	0	0	0	0	0	0	0	0	0	0	0	0	0	0	0	0	0	0	0.2	0	0	0	0.3	0	0	0	0	0	0.7	0	0	0	0	0	0	0	0	0
[truncated: 370 more columns]
