# Supplementary material for: Pan-cancer analysis reveals intratumoral microbial diversity in multiple cancers by amplicon technology
Source: Front Cell Infect Microbiol. 2025 Sep 2;15:1549319. doi: 10.3389/fcimb.2025.1549319 (PMC12438974; doi:10.3389/fcimb.2025.1549319)
Supplement: Supplementary file 4 [file Table4.xlsx]

## Sheet: shannon
table S4 data summary of Pvalue
Group	p.value
Esophagus	0.314
Gastric	p < 0.001
Liver	p < 0.001
Lung	0.021
OSCC	0.074
Breast	0.005

## Sheet: simpson
table S4 data summary of Pvalue
Group	p.value
Esophagus	0.392
Gastric	p < 0.001
Liver	p < 0.001
Lung	0.039
OSCC	0.069
Breast	0.0014

## Sheet: observed_features
table S4 data summary of Pvalue
Group	p.value
Esophagus	0.824
Gastric	p < 0.001
Liver	p < 0.001
Lung	0.503
OSCC	0.364
Breast	0.078

## Sheet: pielou_evenness
table S4 data summary of Pvalue
Group	p.value
Esophagus	0.314
Gastric	p < 0.001
Liver	0.002
Lung	p < 0.001
OSCC	0.023
Breast	p < 0.001
